# Supplementary material for: Multidisciplinary treatment for patients with chronic kidney disease in pre-dialysis minimizes costs: a four-year retrospective cohort analysis
Source: J Bras Nefrol. 2021 Apr 12;43(3):330–9. doi: 10.1590/2175-8239-JBN-2020-0226 (PMC8428638; doi:10.1590/2175-8239-JBN-2020-0226)
Supplement: Supplementary material [file 2175-8239-jbn-2020-0226-s1.xlsx]

## Sheet: Legenda
Braz. J. Nephrol. (J. Bras. Nefrol.)
https://doi.org/https://doi.org/10.1590/2175-8239-JBN-2020-0226
Supplementary Material to "Multidisciplinary treatment for patients with chronic kidney disease in pre-dialysis minimizes costs: a four-year retrospective cohort analysis"

## Sheet: base de cálculo
							Custo médio anual 2011 - Distribuição Gama											HD	DP		1 - DPA	0 - DPAC
							G1	G2	G3A	G3B	G4	G5	HD					154.44	12		2924.68	2306.87
						Custo Paciente/Ano	1721.48	1808.98	1843.41	1957.65	2079.82	2341.52	0					194.2	2306.87		0.613	0.387
																		29992.2	27682.4		Disparador
							Custo médio anual 2012 - Distribuição Gama														0.613	2306.87
							G1	G2	G3A	G3B	G4	G5	TD
						Custo Paciente/Ano	1721.48	1808.98	1843.41	1957.65	2079.82	2341.52	0
							Custo médio anual 2013 - Distribuição Gama
							G1	G2	G3A	G3B	G4	G5	TD
						Custo Paciente/Ano	1721.48	1808.98	1843.41	1957.65	2079.82	2341.52	0
							Custo médio anual 2014 - Distribuição Gama
							G1	G2	G3A	G3B	G4	G5	TD
						Custo Paciente/Ano	1721.48	1808.98	1843.41	1957.65	2079.82	2341.52	0
								2011											G1	G2	G3A	G3B	G4	G5	TD
								G1	G2	G3A	G3B	G4	G5	TD					1721.48	1808.98	1843.41	1957.65	2079.82	2341.52
								0.0726257	0.201117	0.22905	0.208566	0.191806	0.0968343	0					7110.78	7439.15	7448.96	8415.32	11289.8	26563
								2012
								G1	G2	G3A	G3B	G4	G5	TD
						2011	G1→	0.410256	0.487179	0.102564	0	0	0	0
							G2→	0.157407	0.435185	0.296296	0.0833333	0.0185185	0.00925926	0
							G3A→	0.0162602	0.260163	0.479675	0.235772	0.00813008	0	0
							G3B→	0	0.0714286	0.151786	0.544643	0.205357	0.0267857	0
							G4→	0	0.00970874	0.0485437	0.165049	0.563107	0.213592	0
							G5→	0	0	0	0.0192308	0.0576923	0.288462	0.634615
							TD→	0	0	0	0	0	0	0
								2013
								G1	G2	G3A	G3B	G4	G5	TD
						2012	G1→	0.428571	0.485714	0.0571429	0.0285714	0	0	0
							G2→	0.140187	0.476636	0.317757	0.046729	0.0186916	0	0
							G3A→	0.017094	0.282051	0.444444	0.213675	0.042735	0	0
							G3B→	0	0.0512821	0.230769	0.598291	0.119658	0	0
							G4→	0	0	0.0114943	0.218391	0.632184	0.137931	0
							G5→	0	0	0	0.0243902	0.146341	0.439024	0.390244
							TD→	0	0	0	0	0	0	1
								2014
								G1	G2	G3A	G3B	G4	G5	TD
						2013	G1→	0.625	0.34375	0.03125	0	0	0	0
							G2→	0.299065	0.514019	0.168224	0.00934579	0.00934579	0	0
							G3A→	0.0517241	0.465517	0.336207	0.12931	0.0172414	0	0
							G3B→	0.00826446	0.107438	0.289256	0.46281	0.123967	0.00826446	0
							G4→	0	0	0.0487805	0.195122	0.585366	0.170732	0
							G5→	0	0	0	0	0.0666667	0.5	0.433333
							TD→	0	0	0	0	0	0	1
						0.625	0.00798085
						1721.48	6885.92
					0.428571	G1→2014
					1721.48	6919.81
						0.34375	0.00438947
						1808.98	6973.42
						0.03125	0.000399042
						1843.41	7007.85
				0.410256	G1→2013
				1721.48	7003.75
						0.299065	0.00432806
						1721.48	6973.42
					0.485714	G2→2014
					1808.98	7044.46
						0.514019	0.00743884
						1808.98	7060.92
						0.168224	0.00243453
						1843.41	7095.35
						0.00934579	0.000135252
						1957.65	7209.59
						0.00934579	0.000135252
						2079.82	7331.76
						0.0517241	8.80645e-05
						1721.48	7007.85
					0.0571429	G3A→2014
					1843.41	7126.29
						0.465517	0.000792581
						1808.98	7095.35
						0.336207	0.000572419
						1843.41	7129.78
						0.12931	0.000220161
						1957.65	7244.02
						0.0172414	2.93548e-05
						2079.82	7366.19
						0.00826446	7.03546e-06
						1721.48	7122.09
					0.0285714	G3B→2014
					1957.65	7325.61
						0.107438	9.14609e-05
						1808.98	7209.59
						0.289256	0.000246241
						1843.41	7244.02
						0.46281	0.000393986
						1957.65	7358.27
						0.123967	0.000105532
						2079.82	7480.43
						0.00826446	7.03546e-06
						2341.52	7742.13
			0.0726257	G1→2012
			1721.48	7110.78
						0.625	0.00310004
						1721.48	6973.42
					0.140187	G1→2014
					1721.48	7007.31
						0.34375	0.00170502
						1808.98	7060.92
						0.03125	0.000155002
						1843.41	7095.35
				0.487179	G2→2013
				1808.98	7164.24
						0.299065	0.0050435
						1721.48	7060.92
					0.476636	G2→2014
					1808.98	7131.97
						0.514019	0.00866851
						1808.98	7148.42
						0.168224	0.00283697
						1843.41	7182.85
						0.00934579	0.000157609
						1957.65	7297.1
						0.00934579	0.000157609
						2079.82	7419.26
						0.0517241	0.000581524
						1721.48	7095.35
					0.317757	G3A→2014
					1843.41	7213.8
						0.465517	0.00523372
						1808.98	7182.85
						0.336207	0.00377991
						1843.41	7217.28
						0.12931	0.00145381
						1957.65	7331.53
						0.0172414	0.000193841
						2079.82	7453.69
						0.00826446	1.36641e-05
						1721.48	7209.59
					0.046729	G3B→2014
					1957.65	7413.12
						0.107438	0.000177633
						1808.98	7297.1
						0.289256	0.000478243
						1843.41	7331.53
						0.46281	0.000765188
						1957.65	7445.77
						0.123967	0.000204961
						2079.82	7567.94
						0.00826446	1.36641e-05
						2341.52	7829.63
					0.0186916	G4→2014
					2079.82	7699.42
						0.0487805	3.22605e-05
						1843.41	7453.69
						0.195122	0.000129042
						1957.65	7567.94
						0.585366	0.000387127
						2079.82	7690.11
						0.170732	0.000112912
						2341.52	7951.8
						0.625	7.95811e-05
						1721.48	7007.85
					0.017094	G1→2014
					1721.48	7041.74
						0.34375	4.37696e-05
						1808.98	7095.35
						0.03125	3.97905e-06
						1843.41	7129.78
				0.102564	G3A→2013
				1843.41	7284.96
						0.299065	0.000628319
						1721.48	7095.35
					0.282051	G2→2014
					1808.98	7166.4
						0.514019	0.00107992
						1808.98	7182.85
						0.168224	0.000353429
						1843.41	7217.28
						0.00934579	1.9635e-05
						1957.65	7331.53
						0.00934579	1.9635e-05
						2079.82	7453.69
						0.0517241	0.000171237
						1721.48	7129.78
					0.444444	G3A→2014
					1843.41	7248.23
						0.465517	0.00154113
						1808.98	7217.28
						0.336207	0.00111304
						1843.41	7251.71
						0.12931	0.000428091
						1957.65	7365.95
						0.0172414	5.70788e-05
						2079.82	7488.12
						0.00826446	1.31539e-05
						1721.48	7244.02
					0.213675	G3B→2014
					1957.65	7447.54
						0.107438	0.000171001
						1808.98	7331.53
						0.289256	0.000460386
						1843.41	7365.95
						0.46281	0.000736618
						1957.65	7480.2
						0.123967	0.000197308
						2079.82	7602.37
						0.00826446	1.31539e-05
						2341.52	7864.06
					0.042735	G4→2014
					2079.82	7733.84
						0.0487805	1.5528e-05
						1843.41	7488.12
						0.195122	6.21121e-05
						1957.65	7602.37
						0.585366	0.000186336
						2079.82	7724.53
						0.170732	5.43481e-05
						2341.52	7986.23
			Custo estimado 2011-2014
			10211.6
						0.625	0.00847965
						1721.48	6973.42
					0.428571	G1→2014
					1721.48	7007.31
						0.34375	0.00466381
						1808.98	7060.92
						0.03125	0.000423982
						1843.41	7095.35
				0.157407	G1→2013
				1721.48	7091.25
						0.299065	0.00459856
						1721.48	7060.92
					0.485714	G2→2014
					1808.98	7131.97
						0.514019	0.00790377
						1808.98	7148.42
						0.168224	0.00258669
						1843.41	7182.85
						0.00934579	0.000143705
						1957.65	7297.1
						0.00934579	0.000143705
						2079.82	7419.26
						0.0517241	9.35685e-05
						1721.48	7095.35
					0.0571429	G3A→2014
					1843.41	7213.8
						0.465517	0.000842117
						1808.98	7182.85
						0.336207	0.000608196
						1843.41	7217.28
						0.12931	0.000233921
						1957.65	7331.53
						0.0172414	3.11895e-05
						2079.82	7453.69
						0.00826446	7.47517e-06
						1721.48	7209.59
					0.0285714	G3B→2014
					1957.65	7413.12
						0.107438	9.71772e-05
						1808.98	7297.1
						0.289256	0.000261631
						1843.41	7331.53
						0.46281	0.00041861
						1957.65	7445.77
						0.123967	0.000112128
						2079.82	7567.94
						0.00826446	7.47517e-06
						2341.52	7829.63
			0.201117	G2→2012
			1808.98	7439.15
						0.625	0.00766851
						1721.48	7060.92
					0.140187	G1→2014
					1721.48	7094.81
						0.34375	0.00421768
						1808.98	7148.42
						0.03125	0.000383426
						1843.41	7182.85
				0.435185	G2→2013
				1808.98	7251.74
						0.299065	0.012476
						1721.48	7148.42
					0.476636	G2→2014
					1808.98	7219.47
						0.514019	0.0214432
						1808.98	7235.93
						0.168224	0.00701776
						1843.41	7270.36
						0.00934579	0.000389876
						1957.65	7384.6
						0.00934579	0.000389876
						2079.82	7506.77
						0.0517241	0.00143851
						1721.48	7182.85
					0.317757	G3A→2014
					1843.41	7301.3
						0.465517	0.0129466
						1808.98	7270.36
						0.336207	0.0093503
						1843.41	7304.78
						0.12931	0.00359627
						1957.65	7419.03
						0.0172414	0.000479502
						2079.82	7541.2
						0.00826446	3.38006e-05
						1721.48	7297.1
					0.046729	G3B→2014
					1957.65	7500.62
						0.107438	0.000439408
						1808.98	7384.6
						0.289256	0.00118302
						1843.41	7419.03
						0.46281	0.00189283
						1957.65	7533.27
						0.123967	0.000507009
						2079.82	7655.44
						0.00826446	3.38006e-05
						2341.52	7917.13
					0.0186916	G4→2014
					2079.82	7786.92
						0.0487805	7.98024e-05
						1843.41	7541.2
						0.195122	0.00031921
						1957.65	7655.44
						0.585366	0.000957629
						2079.82	7777.61
						0.170732	0.000279308
						2341.52	8039.3
						0.625	0.000636649
						1721.48	7095.35
					0.017094	G1→2014
					1721.48	7129.24
						0.34375	0.000350157
						1808.98	7182.85
						0.03125	3.18324e-05
						1843.41	7217.28
				0.296296	G3A→2013
				1843.41	7372.46
						0.299065	0.00502655
						1721.48	7182.85
					0.282051	G2→2014
					1808.98	7253.9
						0.514019	0.00863938
						1808.98	7270.36
						0.168224	0.00282743
						1843.41	7304.78
						0.00934579	0.00015708
						1957.65	7419.03
						0.00934579	0.00015708
						2079.82	7541.2
						0.0517241	0.00136989
						1721.48	7217.28
					0.444444	G3A→2014
					1843.41	7335.73
						0.465517	0.012329
						1808.98	7304.78
						0.336207	0.0089043
						1843.41	7339.21
						0.12931	0.00342473
						1957.65	7453.46
						0.0172414	0.000456631
						2079.82	7575.63
						0.00826446	0.000105231
						1721.48	7331.53
					0.213675	G3B→2014
					1957.65	7535.05
						0.107438	0.00136801
						1808.98	7419.03
						0.289256	0.00368309
						1843.41	7453.46
						0.46281	0.00589295
						1957.65	7567.7
						0.123967	0.00157847
						2079.82	7689.87
						0.00826446	0.000105231
						2341.52	7951.56
					0.042735	G4→2014
					2079.82	7821.35
						0.0487805	0.000124224
						1843.41	7575.63
						0.195122	0.000496897
						1957.65	7689.87
						0.585366	0.00149069
						2079.82	7812.04
						0.170732	0.000434784
						2341.52	8073.73
				0.0833333	G3B→2013
				1957.65	7623.13
						0.299065	0.000257039
						1721.48	7297.1
					0.0512821	G2→2014
					1808.98	7368.14
						0.514019	0.000441787
						1808.98	7384.6
						0.168224	0.000144585
						1843.41	7419.03
						0.00934579	8.03248e-06
						1957.65	7533.27
						0.00934579	8.03248e-06
						2079.82	7655.44
						0.0517241	0.00020005
						1721.48	7331.53
					0.230769	G3A→2014
					1843.41	7449.97
						0.465517	0.00180045
						1808.98	7419.03
						0.336207	0.00130033
						1843.41	7453.46
						0.12931	0.000500126
						1957.65	7567.7
						0.0172414	6.66835e-05
						2079.82	7689.87
						0.00826446	8.28696e-05
						1721.48	7445.77
					0.598291	G3B→2014
					1957.65	7649.29
						0.107438	0.0010773
						1808.98	7533.27
						0.289256	0.00290043
						1843.41	7567.7
						0.46281	0.0046407
						1957.65	7681.94
						0.123967	0.00124304
						2079.82	7804.11
						0.00826446	8.28696e-05
						2341.52	8065.81
					0.119658	G4→2014
					2079.82	7935.59
						0.0487805	9.78265e-05
						1843.41	7689.87
						0.195122	0.000391306
						1957.65	7804.11
						0.585366	0.00117392
						2079.82	7926.28
						0.170732	0.000342393
						2341.52	8187.97
				0.0185185	G3B→2013
				2079.82	9703.11
						0.0517241	2.21427e-06
						1721.48	7453.69
					0.0114943	G3A→2014
					1843.41	7572.14
						0.465517	1.99284e-05
						1808.98	7541.2
						0.336207	1.43927e-05
						1843.41	7575.63
						0.12931	5.53566e-06
						1957.65	7689.87
						0.0172414	7.38089e-07
						2079.82	7812.04
						0.00826446	6.7221e-06
						1721.48	7567.94
					0.218391	G3B→2014
					1957.65	7771.46
						0.107438	8.73872e-05
						1808.98	7655.44
						0.289256	0.000235273
						1843.41	7689.87
						0.46281	0.000376437
						1957.65	7804.11
						0.123967	0.000100831
						2079.82	7926.28
						0.00826446	6.7221e-06
						2341.52	8187.97
					0.632184	G4→2014
					2079.82	8057.76
						0.0487805	0.000114854
						1843.41	7812.04
						0.195122	0.000459415
						1957.65	7926.28
						0.585366	0.00137825
						2079.82	8048.45
						0.170732	0.000401988
						2341.52	8310.14
					0.137931	G5→2014
					2341.52	20480.3
						0.0666667	3.42473e-05
						2079.82	8310.14
						0.5	0.000256855
						2341.52	8571.84
							0.944	0.000210141
							29992.2	36222.6
						0.433333	Probabilidade
						0	36093.2
							0.056	1.2466e-05
							27682.4	33912.8
				0.00925926	G3B→2013
				2341.52	18111.9
						0.00826446	3.75367e-07
						1721.48	7829.63
					0.0243902	G3B→2014
					1957.65	8033.15
						0.107438	4.87978e-06
						1808.98	7917.13
						0.289256	1.31379e-05
						1843.41	7951.56
						0.46281	2.10206e-05
						1957.65	8065.81
						0.123967	5.63051e-06
						2079.82	8187.97
						0.00826446	3.75367e-07
						2341.52	8449.67
					0.146341	G4→2014
					2079.82	8319.45
						0.0487805	1.32935e-05
						1843.41	8073.73
						0.195122	5.3174e-05
						1957.65	8187.97
						0.585366	0.000159522
						2079.82	8310.14
						0.170732	4.65272e-05
						2341.52	8571.84
					0.439024	G5→2014
					2341.52	7801.43
						0.0666667	5.45033e-05
						2079.82	8571.84
						0.5	0.000408775
						2341.52	8833.53
						0.433333	0.000354272
						0	6492.01
						0.944	0.000686015
						29992.2	34142.7
					0.390244	Probabilidade
					0	34013.4
						0.056	4.06958e-05
						27682.4	31832.9
						0.625	0.000997606
						1721.48	7007.85
					0.428571	G1→2014
					1721.48	7041.74
						0.34375	0.000548683
						1808.98	7095.35
						0.03125	4.98803e-05
						1843.41	7129.78
				0.0162602	G1→2013
				1721.48	7125.68
						0.299065	0.000541007
						1721.48	7095.35
					0.485714	G2→2014
					1808.98	7166.4
						0.514019	0.000929856
						1808.98	7182.85
						0.168224	0.000304316
						1843.41	7217.28
						0.00934579	1.69065e-05
						1957.65	7331.53
						0.00934579	1.69065e-05
						2079.82	7453.69
						0.0517241	1.10081e-05
						1721.48	7129.78
					0.0571429	G3A→2014
					1843.41	7248.23
						0.465517	9.90726e-05
						1808.98	7217.28
						0.336207	7.15524e-05
						1843.41	7251.71
						0.12931	2.75202e-05
						1957.65	7365.95
						0.0172414	3.66935e-06
						2079.82	7488.12
						0.00826446	8.79432e-07
						1721.48	7244.02
					0.0285714	G3B→2014
					1957.65	7447.54
						0.107438	1.14326e-05
						1808.98	7331.53
						0.289256	3.07801e-05
						1843.41	7365.95
						0.46281	4.92482e-05
						1957.65	7480.2
						0.123967	1.31915e-05
						2079.82	7602.37
						0.00826446	8.79432e-07
						2341.52	7864.06
			0.22905	G3A→2012
			1843.41	7448.96
						0.625	0.00522111
						1721.48	7095.35
					0.140187	G1→2014
					1721.48	7129.24
						0.34375	0.00287161
						1808.98	7182.85
						0.03125	0.000261056
						1843.41	7217.28
				0.260163	G2→2013
				1808.98	7286.17
						0.299065	0.00849431
						1721.48	7182.85
					0.476636	G2→2014
					1808.98	7253.9
						0.514019	0.0145996
						1808.98	7270.36
						0.168224	0.00477805
						1843.41	7304.78
						0.00934579	0.000265447
						1957.65	7419.03
						0.00934579	0.000265447
						2079.82	7541.2
						0.0517241	0.000979409
						1721.48	7217.28
					0.317757	G3A→2014
					1843.41	7335.73
						0.465517	0.00881468
						1808.98	7304.78
						0.336207	0.00636616
						1843.41	7339.21
						0.12931	0.00244852
						1957.65	7453.46
						0.0172414	0.00032647
						2079.82	7575.63
						0.00826446	2.30132e-05
						1721.48	7331.53
					0.046729	G3B→2014
					1957.65	7535.05
						0.107438	0.000299171
						1808.98	7419.03
						0.289256	0.000805461
						1843.41	7453.46
						0.46281	0.00128874
						1957.65	7567.7
						0.123967	0.000345198
						2079.82	7689.87
						0.00826446	2.30132e-05
						2341.52	7951.56
					0.0186916	G4→2014
					2079.82	7821.35
						0.0487805	5.43335e-05
						1843.41	7575.63
						0.195122	0.000217334
						1957.65	7689.87
						0.585366	0.000652003
						2079.82	7812.04
						0.170732	0.000190167
						2341.52	8073.73
						0.625	0.00117382
						1721.48	7129.78
					0.017094	G1→2014
					1721.48	7163.67
						0.34375	0.000645602
						1808.98	7217.28
						0.03125	5.86911e-05
						1843.41	7251.71
				0.479675	G3A→2013
				1843.41	7406.89
						0.299065	0.0092677
						1721.48	7217.28
					0.282051	G2→2014
					1808.98	7288.33
						0.514019	0.0159289
						1808.98	7304.78
						0.168224	0.00521308
						1843.41	7339.21
						0.00934579	0.000289616
						1957.65	7453.46
						0.00934579	0.000289616
						2079.82	7575.63
						0.0517241	0.00252574
						1721.48	7251.71
					0.444444	G3A→2014
					1843.41	7370.16
						0.465517	0.0227317
						1808.98	7339.21
						0.336207	0.0164173
						1843.41	7373.64
						0.12931	0.00631435
						1957.65	7487.89
						0.0172414	0.000841913
						2079.82	7610.05
						0.00826446	0.00019402
						1721.48	7365.95
					0.213675	G3B→2014
					1957.65	7569.48
						0.107438	0.00252226
						1808.98	7453.46
						0.289256	0.0067907
						1843.41	7487.89
						0.46281	0.0108651
						1957.65	7602.13
						0.123967	0.0029103
						2079.82	7724.3
						0.00826446	0.00019402
						2341.52	7985.99
					0.042735	G4→2014
					2079.82	7855.78
						0.0487805	0.000229038
						1843.41	7610.05
						0.195122	0.000916153
						1957.65	7724.3
						0.585366	0.00274846
						2079.82	7846.47
						0.170732	0.000801634
						2341.52	8108.16
				0.235772	G3B→2013
				1957.65	7657.56
						0.299065	0.000828238
						1721.48	7331.53
					0.0512821	G2→2014
					1808.98	7402.57
						0.514019	0.00142353
						1808.98	7419.03
						0.168224	0.000465884
						1843.41	7453.46
						0.00934579	2.58824e-05
						1957.65	7567.7
						0.00934579	2.58824e-05
						2079.82	7689.87
						0.0517241	0.000644607
						1721.48	7365.95
					0.230769	G3A→2014
					1843.41	7484.4
						0.465517	0.00580146
						1808.98	7453.46
						0.336207	0.00418994
						1843.41	7487.89
						0.12931	0.00161152
						1957.65	7602.13
						0.0172414	0.000214869
						2079.82	7724.3
						0.00826446	0.000267024
						1721.48	7480.2
					0.598291	G3B→2014
					1957.65	7683.72
						0.107438	0.00347131
						1808.98	7567.7
						0.289256	0.00934584
						1843.41	7602.13
						0.46281	0.0149534
						1957.65	7716.37
						0.123967	0.00400536
						2079.82	7838.54
						0.00826446	0.000267024
						2341.52	8100.24
					0.119658	G4→2014
					2079.82	7970.02
						0.0487805	0.000315219
						1843.41	7724.3
						0.195122	0.00126087
						1957.65	7838.54
						0.585366	0.00378262
						2079.82	7960.71
						0.170732	0.00110327
						2341.52	8222.4
				0.00813008	G3B→2013
				2079.82	9737.54
						0.0517241	1.10713e-06
						1721.48	7488.12
					0.0114943	G3A→2014
					1843.41	7606.57
						0.465517	9.9642e-06
						1808.98	7575.63
						0.336207	7.19636e-06
						1843.41	7610.05
						0.12931	2.76783e-06
						1957.65	7724.3
						0.0172414	3.69044e-07
						2079.82	7846.47
						0.00826446	3.36105e-06
						1721.48	7602.37
					0.218391	G3B→2014
					1957.65	7805.89
						0.107438	4.36936e-05
						1808.98	7689.87
						0.289256	0.000117637
						1843.41	7724.3
						0.46281	0.000188219
						1957.65	7838.54
						0.123967	5.04157e-05
						2079.82	7960.71
						0.00826446	3.36105e-06
						2341.52	8222.4
					0.632184	G4→2014
					2079.82	8092.19
						0.0487805	5.74269e-05
						1843.41	7846.47
						0.195122	0.000229708
						1957.65	7960.71
						0.585366	0.000689123
						2079.82	8082.88
						0.170732	0.000200994
						2341.52	8344.57
					0.137931	G5→2014
					2341.52	20514.8
						0.0666667	1.71237e-05
						2079.82	8344.57
						0.5	0.000128427
						2341.52	8606.27
							0.944	0.000105071
							29992.2	36257
						0.433333	Probabilidade
						0	36127.6
							0.056	6.23301e-06
							27682.4	33947.2
			0.208566	G3B→2012
			1957.65	8415.32
						0.625	0.00130528
						1721.48	7209.59
					0.140187	G1→2014
					1721.48	7243.48
						0.34375	0.000717903
						1808.98	7297.1
						0.03125	6.52639e-05
						1843.41	7331.53
				0.0714286	G2→2013
				1808.98	7400.41
						0.299065	0.00212358
						1721.48	7297.1
					0.476636	G2→2014
					1808.98	7368.14
						0.514019	0.0036499
						1808.98	7384.6
						0.168224	0.00119451
						1843.41	7419.03
						0.00934579	6.63618e-05
						1957.65	7533.27
						0.00934579	6.63618e-05
						2079.82	7655.44
						0.0517241	0.000244852
						1721.48	7331.53
					0.317757	G3A→2014
					1843.41	7449.97
						0.465517	0.00220367
						1808.98	7419.03
						0.336207	0.00159154
						1843.41	7453.46
						0.12931	0.000612131
						1957.65	7567.7
						0.0172414	8.16174e-05
						2079.82	7689.87
						0.00826446	5.75329e-06
						1721.48	7445.77
					0.046729	G3B→2014
					1957.65	7649.29
						0.107438	7.47928e-05
						1808.98	7533.27
						0.289256	0.000201365
						1843.41	7567.7
						0.46281	0.000322184
						1957.65	7681.94
						0.123967	8.62994e-05
						2079.82	7804.11
						0.00826446	5.75329e-06
						2341.52	8065.81
					0.0186916	G4→2014
					2079.82	7935.59
						0.0487805	1.35834e-05
						1843.41	7689.87
						0.195122	5.43335e-05
						1957.65	7804.11
						0.585366	0.000163001
						2079.82	7926.28
						0.170732	4.75419e-05
						2341.52	8187.97
						0.625	0.00033822
						1721.48	7244.02
					0.017094	G1→2014
					1721.48	7277.91
						0.34375	0.000186021
						1808.98	7331.53
						0.03125	1.6911e-05
						1843.41	7365.95
				0.151786	G3A→2013
				1843.41	7521.13
						0.299065	0.00267035
						1721.48	7331.53
					0.282051	G2→2014
					1808.98	7402.57
						0.514019	0.00458967
						1808.98	7419.03
						0.168224	0.00150207
						1843.41	7453.46
						0.00934579	8.34486e-05
						1957.65	7567.7
						0.00934579	8.34486e-05
						2079.82	7689.87
						0.0517241	0.000727755
						1721.48	7365.95
					0.444444	G3A→2014
					1843.41	7484.4
						0.465517	0.0065498
						1808.98	7453.46
						0.336207	0.00473041
						1843.41	7487.89
						0.12931	0.00181939
						1957.65	7602.13
						0.0172414	0.000242585
						2079.82	7724.3
						0.00826446	5.59041e-05
						1721.48	7480.2
					0.213675	G3B→2014
					1957.65	7683.72
						0.107438	0.000726753
						1808.98	7567.7
						0.289256	0.00195664
						1843.41	7602.13
						0.46281	0.00313063
						1957.65	7716.37
						0.123967	0.000838561
						2079.82	7838.54
						0.00826446	5.59041e-05
						2341.52	8100.24
					0.042735	G4→2014
					2079.82	7970.02
						0.0487805	6.59941e-05
						1843.41	7724.3
						0.195122	0.000263976
						1957.65	7838.54
						0.585366	0.000791929
						2079.82	7960.71
						0.170732	0.000230979
						2341.52	8222.4
				0.544643	G3B→2013
				1957.65	7771.81
						0.299065	0.00174216
						1721.48	7445.77
					0.0512821	G2→2014
					1808.98	7516.81
						0.514019	0.00299433
						1808.98	7533.27
						0.168224	0.000979963
						1843.41	7567.7
						0.00934579	5.44424e-05
						1957.65	7681.94
						0.00934579	5.44424e-05
						2079.82	7804.11
						0.0517241	0.0013559
						1721.48	7480.2
					0.230769	G3A→2014
					1843.41	7598.64
						0.465517	0.0122031
						1808.98	7567.7
						0.336207	0.00881333
						1843.41	7602.13
						0.12931	0.00338974
						1957.65	7716.37
						0.0172414	0.000451966
						2079.82	7838.54
						0.00826446	0.000561671
						1721.48	7594.44
					0.598291	G3B→2014
					1957.65	7797.96
						0.107438	0.00730173
						1808.98	7681.94
						0.289256	0.0196585
						1843.41	7716.37
						0.46281	0.0314536
						1957.65	7830.62
						0.123967	0.00842507
						2079.82	7952.78
						0.00826446	0.000561671
						2341.52	8214.48
					0.119658	G4→2014
					2079.82	8084.26
						0.0487805	0.000663046
						1843.41	7838.54
						0.195122	0.00265219
						1957.65	7952.78
						0.585366	0.00795656
						2079.82	8074.95
						0.170732	0.00232066
						2341.52	8336.65
				0.205357	G4→2013
				2079.82	9851.78
						0.0517241	2.54641e-05
						1721.48	7602.37
					0.0114943	G3A→2014
					1843.41	7720.81
						0.465517	0.000229176
						1808.98	7689.87
						0.336207	0.000165516
						1843.41	7724.3
						0.12931	6.36601e-05
						1957.65	7838.54
						0.0172414	8.48802e-06
						2079.82	7960.71
						0.00826446	7.73041e-05
						1721.48	7716.61
					0.218391	G3B→2014
					1957.65	7920.13
						0.107438	0.00100495
						1808.98	7804.11
						0.289256	0.00270564
						1843.41	7838.54
						0.46281	0.00432903
						1957.65	7952.78
						0.123967	0.00115956
						2079.82	8074.95
						0.00826446	7.73041e-05
						2341.52	8336.65
					0.632184	G4→2014
					2079.82	8206.43
						0.0487805	0.00132082
						1843.41	7960.71
						0.195122	0.00528327
						1957.65	8074.95
						0.585366	0.0158498
						2079.82	8197.12
						0.170732	0.00462286
						2341.52	8458.82
					0.137931	G5→2014
					2341.52	20629
						0.0666667	0.000393844
						2079.82	8458.82
						0.5	0.00295383
						2341.52	8720.51
							0.944	0.00241663
							29992.2	36371.2
						0.433333	Probabilidade
						0	36241.9
							0.056	0.000143359
							27682.4	34061.4
				0.0267857	G5→2013
				2341.52	18260.6
						0.00826446	1.1261e-06
						1721.48	7978.3
					0.0243902	G3B→2014
					1957.65	8181.83
						0.107438	1.46393e-05
						1808.98	8065.81
						0.289256	3.94136e-05
						1843.41	8100.24
						0.46281	6.30617e-05
						1957.65	8214.48
						0.123967	1.68915e-05
						2079.82	8336.65
						0.00826446	1.1261e-06
						2341.52	8598.34
					0.146341	G4→2014
					2079.82	8468.12
						0.0487805	3.98805e-05
						1843.41	8222.4
						0.195122	0.000159522
						1957.65	8336.65
						0.585366	0.000478566
						2079.82	8458.82
						0.170732	0.000139582
						2341.52	8720.51
					0.439024	G5→2014
					2341.52	7950.1
						0.0666667	0.00016351
						2079.82	8720.51
						0.5	0.00122633
						2341.52	8982.2
						0.433333	0.00106282
						0	6640.69
						0.944	0.00205805
						29992.2	34291.4
					0.390244	Probabilidade
					0	34162.1
						0.056	0.000122087
						27682.4	31981.6
			0.191806	G4→2012
			2079.82	11289.8
						0.625	0.00016316
						1721.48	7331.76
					0.140187	G1→2014
					1721.48	7365.65
						0.34375	8.97379e-05
						1808.98	7419.26
						0.03125	8.15799e-06
						1843.41	7453.69
				0.00970874	G2→2013
				1808.98	7522.58
						0.299065	0.000265447
						1721.48	7419.26
					0.476636	G2→2014
					1808.98	7490.31
						0.514019	0.000456238
						1808.98	7506.77
						0.168224	0.000149314
						1843.41	7541.2
						0.00934579	8.29523e-06
						1957.65	7655.44
						0.00934579	8.29523e-06
						2079.82	7777.61
						0.0517241	3.06065e-05
						1721.48	7453.69
					0.317757	G3A→2014
					1843.41	7572.14
						0.465517	0.000275459
						1808.98	7541.2
						0.336207	0.000198942
						1843.41	7575.63
						0.12931	7.65163e-05
						1957.65	7689.87
						0.0172414	1.02022e-05
						2079.82	7812.04
						0.00826446	7.19162e-07
						1721.48	7567.94
					0.046729	G3B→2014
					1957.65	7771.46
						0.107438	9.3491e-06
						1808.98	7655.44
						0.289256	2.51707e-05
						1843.41	7689.87
						0.46281	4.02731e-05
						1957.65	7804.11
						0.123967	1.07874e-05
						2079.82	7926.28
						0.00826446	7.19162e-07
						2341.52	8187.97
					0.0186916	G4→2014
					2079.82	8057.76
						0.0487805	1.69792e-06
						1843.41	7812.04
						0.195122	6.79169e-06
						1957.65	7926.28
						0.585366	2.03751e-05
						2079.82	8048.45
						0.170732	5.94273e-06
						2341.52	8310.14
						0.625	9.94764e-05
						1721.48	7366.19
					0.017094	G1→2014
					1721.48	7400.08
						0.34375	5.4712e-05
						1808.98	7453.69
						0.03125	4.97382e-06
						1843.41	7488.12
				0.0485437	G3A→2013
				1843.41	7643.3
						0.299065	0.000785398
						1721.48	7453.69
					0.282051	G2→2014
					1808.98	7524.74
						0.514019	0.0013499
						1808.98	7541.2
						0.168224	0.000441787
						1843.41	7575.63
						0.00934579	2.45437e-05
						1957.65	7689.87
						0.00934579	2.45437e-05
						2079.82	7812.04
						0.0517241	0.000214046
						1721.48	7488.12
					0.444444	G3A→2014
					1843.41	7606.57
						0.465517	0.00192641
						1808.98	7575.63
						0.336207	0.0013913
						1843.41	7610.05
						0.12931	0.000535114
						1957.65	7724.3
						0.0172414	7.13486e-05
						2079.82	7846.47
						0.00826446	1.64424e-05
						1721.48	7602.37
					0.213675	G3B→2014
					1957.65	7805.89
						0.107438	0.000213751
						1808.98	7689.87
						0.289256	0.000575483
						1843.41	7724.3
						0.46281	0.000920773
						1957.65	7838.54
						0.123967	0.000246636
						2079.82	7960.71
						0.00826446	1.64424e-05
						2341.52	8222.4
					0.042735	G4→2014
					2079.82	8092.19
						0.0487805	1.941e-05
						1843.41	7846.47
						0.195122	7.76401e-05
						1957.65	7960.71
						0.585366	0.00023292
						2079.82	8082.88
						0.170732	6.79351e-05
						2341.52	8344.57
				0.165049	G3B→2013
				1957.65	7893.97
						0.299065	0.000485519
						1721.48	7567.94
					0.0512821	G2→2014
					1808.98	7638.98
						0.514019	0.000834486
						1808.98	7655.44
						0.168224	0.000273104
						1843.41	7689.87
						0.00934579	1.51725e-05
						1957.65	7804.11
						0.00934579	1.51725e-05
						2079.82	7926.28
						0.0517241	0.000377873
						1721.48	7602.37
					0.230769	G3A→2014
					1843.41	7720.81
						0.465517	0.00340086
						1808.98	7689.87
						0.336207	0.00245617
						1843.41	7724.3
						0.12931	0.000944682
						1957.65	7838.54
						0.0172414	0.000125958
						2079.82	7960.71
						0.00826446	0.000156531
						1721.48	7716.61
					0.598291	G3B→2014
					1957.65	7920.13
						0.107438	0.00203491
						1808.98	7804.11
						0.289256	0.0054786
						1843.41	7838.54
						0.46281	0.00876576
						1957.65	7952.78
						0.123967	0.00234797
						2079.82	8074.95
						0.00826446	0.000156531
						2341.52	8336.65
					0.119658	G4→2014
					2079.82	8206.43
						0.0487805	0.000184783
						1843.41	7960.71
						0.195122	0.000739134
						1957.65	8074.95
						0.585366	0.0022174
						2079.82	8197.12
						0.170732	0.000646742
						2341.52	8458.82
				0.563107	G3B→2013
				2079.82	9973.95
						0.0517241	6.42137e-05
						1721.48	7724.53
					0.0114943	G3A→2014
					1843.41	7842.98
						0.465517	0.000577923
						1808.98	7812.04
						0.336207	0.000417389
						1843.41	7846.47
						0.12931	0.000160534
						1957.65	7960.71
						0.0172414	2.14046e-05
						2079.82	8082.88
						0.00826446	0.000194941
						1721.48	7838.78
					0.218391	G3B→2014
					1957.65	8042.3
						0.107438	0.00253423
						1808.98	7926.28
						0.289256	0.00682293
						1843.41	7960.71
						0.46281	0.0109167
						1957.65	8074.95
						0.123967	0.00292411
						2079.82	8197.12
						0.00826446	0.000194941
						2341.52	8458.82
					0.632184	G4→2014
					2079.82	8328.6
						0.0487805	0.00333076
						1843.41	8082.88
						0.195122	0.013323
						1957.65	8197.12
						0.585366	0.0399691
						2079.82	8319.29
						0.170732	0.0116577
						2341.52	8580.98
					0.137931	G5→2014
					2341.52	20751.2
						0.0666667	0.000993172
						2079.82	8580.98
						0.5	0.00744879
						2341.52	8842.68
							0.944	0.0060941
							29992.2	36493.4
						0.433333	Probabilidade
						0	36364.1
							0.056	0.000361515
							27682.4	34183.6
				0.213592	G3B→2013
				2341.52	18382.8
						0.00826446	8.25808e-06
						1721.48	8100.47
					0.0243902	G3B→2014
					1957.65	8303.99
						0.107438	0.000107355
						1808.98	8187.97
						0.289256	0.000289033
						1843.41	8222.4
						0.46281	0.000462453
						1957.65	8336.65
						0.123967	0.000123871
						2079.82	8458.82
						0.00826446	8.25808e-06
						2341.52	8720.51
					0.146341	G4→2014
					2079.82	8590.29
						0.0487805	0.000292457
						1843.41	8344.57
						0.195122	0.00116983
						1957.65	8458.82
						0.585366	0.00350948
						2079.82	8580.98
						0.170732	0.0010236
						2341.52	8842.68
					0.439024	G5→2014
					2341.52	8072.27
						0.0666667	0.00119907
						2079.82	8842.68
						0.5	0.00899305
						2341.52	9104.37
						0.433333	0.00779398
						0	6762.86
						0.944	0.0150923
						29992.2	34413.6
					0.390244	Probabilidade
					0	34284.2
						0.056	0.000895308
						27682.4	32103.8
			0.0968343	G5→2012
			2341.52	26563
				0.0192308	G3B→2013
				1957.65	8155.67
						0.299065	2.85599e-05
						1721.48	7829.63
					0.0512821	G2→2014
					1808.98	7900.68
						0.514019	4.90874e-05
						1808.98	7917.13
						0.168224	1.6065e-05
						1843.41	7951.56
						0.00934579	8.92498e-07
						1957.65	8065.81
						0.00934579	8.92498e-07
						2079.82	8187.97
						0.0517241	2.22278e-05
						1721.48	7864.06
					0.230769	G3A→2014
					1843.41	7982.51
						0.465517	0.00020005
						1808.98	7951.56
						0.336207	0.000144481
						1843.41	7985.99
						0.12931	5.55696e-05
						1957.65	8100.24
						0.0172414	7.40927e-06
						2079.82	8222.4
						0.00826446	9.20773e-06
						1721.48	7978.3
					0.598291	G3B→2014
					1957.65	8181.83
						0.107438	0.0001197
						1808.98	8065.81
						0.289256	0.000322271
						1843.41	8100.24
						0.46281	0.000515633
						1957.65	8214.48
						0.123967	0.000138116
						2079.82	8336.65
						0.00826446	9.20773e-06
						2341.52	8598.34
					0.119658	G4→2014
					2079.82	8468.12
						0.0487805	1.08696e-05
						1843.41	8222.4
						0.195122	4.34784e-05
						1957.65	8336.65
						0.585366	0.000130435
						2079.82	8458.82
						0.170732	3.80436e-05
						2341.52	8720.51
				0.0576923	G4→2013
				2079.82	10235.6
						0.0517241	3.3214e-06
						1721.48	7986.23
					0.0114943	G3A→2014
					1843.41	8104.68
						0.465517	2.98926e-05
						1808.98	8073.73
						0.336207	2.15891e-05
						1843.41	8108.16
						0.12931	8.3035e-06
						1957.65	8222.4
						0.0172414	1.10713e-06
						2079.82	8344.57
						0.00826446	1.00831e-05
						1721.48	8100.47
					0.218391	G3B→2014
					1957.65	8303.99
						0.107438	0.000131081
						1808.98	8187.97
						0.289256	0.00035291
						1843.41	8222.4
						0.46281	0.000564656
						1957.65	8336.65
						0.123967	0.000151247
						2079.82	8458.82
						0.00826446	1.00831e-05
						2341.52	8720.51
					0.632184	G4→2014
					2079.82	8590.29
						0.0487805	0.000172281
						1843.41	8344.57
						0.195122	0.000689123
						1957.65	8458.82
						0.585366	0.00206737
						2079.82	8580.98
						0.170732	0.000602982
						2341.52	8842.68
					0.137931	G5→2014
					2341.52	21012.9
						0.0666667	5.1371e-05
						2079.82	8842.68
						0.5	0.000385282
						2341.52	9104.37
							0.944	0.000315212
							29992.2	36755.1
						0.433333	Probabilidade
						0	36625.8
							0.056	1.8699e-05
							27682.4	34445.3
				0.288462	G5→2013
				2341.52	18644.5
						0.00826446	5.63051e-06
						1721.48	8362.17
					0.0243902	G3B→2014
					1957.65	8565.69
						0.107438	7.31966e-05
						1808.98	8449.67
						0.289256	0.000197068
						1843.41	8484.1
						0.46281	0.000315309
						1957.65	8598.34
						0.123967	8.44577e-05
						2079.82	8720.51
						0.00826446	5.63051e-06
						2341.52	8982.2
					0.146341	G4→2014
					2079.82	8851.99
						0.0487805	0.000199402
						1843.41	8606.27
						0.195122	0.00079761
						1957.65	8720.51
						0.585366	0.00239283
						2079.82	8842.68
						0.170732	0.000697909
						2341.52	9104.37
					0.439024	G5→2014
					2341.52	8333.96
						0.0666667	0.00081755
						2079.82	9104.37
						0.5	0.00613163
						2341.52	9366.07
						0.433333	0.00531408
						0	7024.55
						0.944	0.0102902
						29992.2	34675.3
					0.390244	Probabilidade
					0	34545.9
						0.056	0.000610437
						27682.4	32365.5
					0.944	0.0580112
					29992.2	32333.8
				0.634615	Probabilidade
				0	32204.4
					0.056	0.00344134
					27682.4	30024

## Sheet: Planilha4
		Custo médio
		G1	G2	G3A	G3B	G4	G5		2011	G1												2012	G1										2013	G1
	DRC	995.224	881.308	971.613	1030.72	1204.91	1438.28		2012	G1	G2	G3A	G3B	G4	G5	TD						2013	G1	G2	G3A	G3B	G4	G5	TD				2014	G1	G2	G3A	G3B	G4	G5	TD
	DRC+DM	1566.12	1808.28	1795.77	1934.52	2128.03	2504.09		P(T)	0.410256	0.487179	0.102564	0	0	0	0						P(T)	0.428571	0.485714	0.0571429	0.0285714	0	0	0				P(T)	0.625	0.34375	0.03125	0	0	0	0
	DRC+HAS	1976	1762.6	1923.65	2100.57	1966.87	2271.76
	DRC+HAS+DM	2978.68	2894.91	2877.78	2963.52	3340.52	3482.84		2011	G2												2012	G2										2013	G2
									2012	G1	G2	G3A	G3B	G4	G5	TD						2013	G1	G2	G3A	G3B	G4	G5	TD				2014	G1	G2	G3A	G3B	G4	G5	TD
		995.224	881.308	971.613	1030.72	1204.91	1438.28		P(T)	0.157407	0.435185	0.296296	0.0833333	0.0185185	0.00925926	0						P(T)	0.140187	0.476636	0.317757	0.046729	0.0186916	0	0				P(T)	0.299065	0.514019	0.168224	0.00934579	0.00934579	0	0
		1771.06	1785.44	1859.71	2017.54	2047.45	2387.92
		2978.68	2894.91	2877.78	2963.52	3340.52	3482.84		2011	G3A												2012	G3A										2013	G3A
									2012	G1	G2	G3A	G3B	G4	G5	TD						2013	G1	G2	G3A	G3B	G4	G5	TD				2014	G1	G2	G3A	G3B	G4	G5	TD
		1721.48	1808.98	1843.41	1957.65	2079.82	2341.52		P(T)	0.0162602	0.260163	0.479675	0.235772	0.00813008	0	0						P(T)	0.017094	0.282051	0.444444	0.213675	0.042735	0	0				P(T)	0.0517241	0.465517	0.336207	0.12931	0.0172414	0	0
									2011	G3B												2012	G3B										2013	G3B
									2012	G1	G2	G3A	G3B	G4	G5	TD						2013	G1	G2	G3A	G3B	G4	G5	TD				2014	G1	G2	G3A	G3B	G4	G5	TD
									P(T)	0	0.0714286	0.151786	0.544643	0.205357	0.0267857	0						P(T)	0	0.0512821	0.230769	0.598291	0.119658	0	0				P(T)	0.00826446	0.107438	0.289256	0.46281	0.123967	0.00826446	0
									2011	G4												2012	G4										2013	G4
									2012	G1	G2	G3A	G3B	G4	G5	TD						2013	G1	G2	G3A	G3B	G4	G5	TD				2014	G1	G2	G3A	G3B	G4	G5	TD
									P(T)	0	0.00970874	0.0485437	0.165049	0.563107	0.213592	0						P(T)	0	0	0.0114943	0.218391	0.632184	0.137931	0				P(T)	0	0	0.0487805	0.195122	0.585366	0.170732	0
									2011	G5												2012	G5										2013	G5
									2012	G1	G2	G3A	G3B	G4	G5	TD						2013	G1	G2	G3A	G3B	G4	G5	TD				2014	G1	G2	G3A	G3B	G4	G5	TD
									P(T)	0	0	0	0.0192308	0.0576923	0.288462	0.634615						P(T)	0	0	0	0.0243902	0.146341	0.439024	0.390244				P(T)	0	0	0	0	0.0666667	0.5	0.433333
									2011	TD												2012	TD										2013	TD
									2012	G1	G2	G3A	G3B	G4	G5	TD						2013	G1	G2	G3A	G3B	G4	G5	TD				2014	G1	G2	G3A	G3B	G4	G5	TD
									P(T)	0	0	0	0	0	0	0						P(T)	0	0	0	0	0	0	1				P(T)	0	0	0	0	0	0	1
											2012													2013											2014
											G1	G2	G3A	G3B	G4	G5	TD							G1	G2	G3A	G3B	G4	G5	TD					G1	G2	G3A	G3B	G4	G5	TD
									2011	G1→	0.410256	0.487179	0.102564	0	0	0	0					2012	G1→	0.428571	0.485714	0.0571429	0.0285714	0	0	0			2013	G1→	0.625	0.34375	0.03125	0	0	0	0
										G2→	0.157407	0.435185	0.296296	0.0833333	0.0185185	0.00925926	0						G2→	0.140187	0.476636	0.317757	0.046729	0.0186916	0	0				G2→	0.299065	0.514019	0.168224	0.00934579	0.00934579	0	0
										G3A→	0.0162602	0.260163	0.479675	0.235772	0.00813008	0	0						G3A→	0.017094	0.282051	0.444444	0.213675	0.042735	0	0				G3A→	0.0517241	0.465517	0.336207	0.12931	0.0172414	0	0
										G3B→	0	0.0714286	0.151786	0.544643	0.205357	0.0267857	0						G3B→	0	0.0512821	0.230769	0.598291	0.119658	0	0				G3B→	0.00826446	0.107438	0.289256	0.46281	0.123967	0.00826446	0
										G4→	0	0.00970874	0.0485437	0.165049	0.563107	0.213592	0						G4→	0	0	0.0114943	0.218391	0.632184	0.137931	0				G4→	0	0	0.0487805	0.195122	0.585366	0.170732	0
										G5→	0	0	0	0.0192308	0.0576923	0.288462	0.634615						G5→	0	0	0	0.0243902	0.146341	0.439024	0.390244				G5→	0	0	0	0	0.0666667	0.5	0.433333
										TD→	0	0	0	0	0	0	0						TD→	0	0	0	0	0	0	1				TD→	0	0	0	0	0	0	1
											2011													2012											2013
											G1	G2	G3A	G3B	G4	G5	TD							G1	G2	G3A	G3B	G4	G5	TD					G1	G2	G3A	G3B	G4	G5	TD
											0.0726257	0.201117	0.22905	0.208566	0.191806	0.0968343	0							0.0651769	0.199255	0.217877	0.217877	0.162011	0.0763501	0.0614525					0.0595903	0.199255	0.216015	0.225326	0.1527	0.0558659	0.0912477
											2012													2013											2014
											0.0651769	0.199255	0.217877	0.217877	0.162011	0.0763501	0.0614525							0.0595903	0.199255	0.216015	0.225326	0.1527	0.0558659	0.0912477					0.10987	0.247672	0.180633	0.163873	0.126629	0.0558659	0.115456
											-0.00744879	-0.0018622	-0.0111732	0.00931099	-0.0297952	-0.0204842	0.0614525							-0.00558659	0	-0.0018622	0.00744879	-0.00931099	-0.0204842	0.0297952					0.0502793	0.0484171	-0.0353818	-0.0614525	-0.0260708	0	0.0242086

## Sheet: treeCalc_1
Name	Pré-diálise			Ptree1 Compatibility	3		Output Label			R-Value Ref.	100
SheetRef	#REF!			Eval. Function	6200449
GenInfo	0,1,1,0,0,Exponential, 0,0,0,0,0,-1,.0001			Creation Version	7.5.2		Output Value NF	<NF>
Def. Link	=			Required Version	5.0.0		Output Prob NF	Automatic
EXT REFS	0			Recommended Version	5.0.0		Input Value NF	<NF>
Def. Form				Last Modified By Version	7.5.2		Input Prob NF	Automatic
Calc Macro				Model GUID	3A452BC9
Highest#	1682
Anchor Cell	Branch Name	bformtype	valformula	pbformula	distribution	cumPayoffFunction	link	ENDNODEFORMULA	VAL	PB	GenInfo	IntRefs	RefRefs	NodeNames	Collapsed
10211.6	Pré-diálise	0						DEFAULT	0	0	1,0,0,6,2,3,4,5,6,7,0,0,0	0		Custo estimado 2011-2014	FALSE
7110.78	G1	0						DEFAULT	1721.48	0.0726257	1,0,0,3,8,9,10,1,0,0	0		G1→2012	FALSE
7439.15	G2	0						DEFAULT	1808.98	0.201117	1,0,0,6,51,335,379,423,467,511,1,0,0	0		G2→2012	FALSE
7448.96	G3A	0						DEFAULT	1843.41	0.22905	1,0,0,5,94,587,631,675,719,1,0,0	0		G3A→2012	FALSE
8415.32	G3B	0						DEFAULT	1957.65	0.208566	1,0,0,5,839,883,927,971,1015,1,0,0	0		G3B→2012	FALSE
11289.8	G4	0						DEFAULT	2079.82	0.191806	1,0,0,5,1091,1135,1179,1223,1267,1,0,0	0		G4→2012	FALSE
26563	G5	0						DEFAULT	2341.52	0.0968343	1,0,0,4,1437,1481,1525,1570,1,0,0	0		G5→2012	FALSE
7003.75	G1	0						DEFAULT	1721.48	0.410256	1,0,0,4,14,15,16,17,2,0,0	0		G1→2013	FALSE
7164.24	G2	0						DEFAULT	1808.98	0.487179	1,0,0,5,57,66,74,82,90,2,0,0	0		G2→2013	FALSE
7284.96	G3A	0						DEFAULT	1843.41	0.102564	1,0,0,5,106,114,123,131,139,2,0,0	0		G3A→2013	FALSE
32333.8	HD	0					DEFAULT	DEFAULT	29992.2	0.944	4,0,0,0,1570,0,0	0			FALSE
30024	DP	0					DEFAULT	DEFAULT	27682.4	0.056	4,0,0,0,1570,0,0	0			FALSE
34675.3	HD	0					DEFAULT	DEFAULT	29992.2	0.944	4,0,0,0,1569,0,0	0			FALSE
6919.81	G1	0						DEFAULT	1721.48	0.428571	1,0,0,3,20,21,22,8,0,0	0		G1→2014	FALSE
7044.46	G2	0						DEFAULT	1808.98	0.485714	1,0,0,5,26,27,28,29,30,8,0,0	0		G2→2014	FALSE
7126.29	G3A	0						DEFAULT	1843.41	0.0571429	1,0,0,5,32,33,34,35,36,8,0,0	0		G3A→2014	FALSE
7325.61	G3B	0						DEFAULT	1957.65	0.0285714	1,0,0,6,38,39,40,41,42,43,8,0,0	0		G3B→2014	FALSE
32365.5	DP	0					DEFAULT	DEFAULT	27682.4	0.056	4,0,0,0,1569,0,0	0			FALSE
36755.1	HD	0					DEFAULT	DEFAULT	29992.2	0.944	4,0,0,0,1524,0,0	0			FALSE
6885.92	G1	0					DEFAULT	DEFAULT	1721.48	0.625	4,0,0,0,14,0,0	0			FALSE
6973.42	G2	0					DEFAULT	DEFAULT	1808.98	0.34375	4,0,0,0,14,0,0	0			FALSE
7007.85	G3A	0					DEFAULT	DEFAULT	1843.41	0.03125	4,0,0,0,14,0,0	0			FALSE
34445.3	DP	0					DEFAULT	DEFAULT	27682.4	0.056	4,0,0,0,1524,0,0	0			FALSE
34413.6	HD	0					DEFAULT	DEFAULT	29992.2	0.944	4,0,0,0,1311,0,0	0			FALSE
32103.8	DP	0					DEFAULT	DEFAULT	27682.4	0.056	4,0,0,0,1311,0,0	0			FALSE
6973.42	G1	0					DEFAULT	DEFAULT	1721.48	0.299065	4,0,0,0,15,0,0	0			FALSE
7060.92	G2	0					DEFAULT	DEFAULT	1808.98	0.514019	4,0,0,0,15,0,0	0			FALSE
7095.35	G3A	0					DEFAULT	DEFAULT	1843.41	0.168224	4,0,0,0,15,0,0	0			FALSE
7209.59	G3B	0					DEFAULT	DEFAULT	1957.65	0.00934579	4,0,0,0,15,0,0	0			FALSE
7331.76	G4	0					DEFAULT	DEFAULT	2079.82	0.00934579	4,0,0,0,15,0,0	0			FALSE
36493.4	HD	0					DEFAULT	DEFAULT	29992.2	0.944	4,0,0,0,1266,0,0	0			FALSE
7007.85	G1	0					DEFAULT	DEFAULT	1721.48	0.0517241	4,0,0,0,16,0,0	0			FALSE
7095.35	G2	0					DEFAULT	DEFAULT	1808.98	0.465517	4,0,0,0,16,0,0	0			FALSE
7129.78	G3A	0					DEFAULT	DEFAULT	1843.41	0.336207	4,0,0,0,16,0,0	0			FALSE
7244.02	G3B	0					DEFAULT	DEFAULT	1957.65	0.12931	4,0,0,0,16,0,0	0			FALSE
7366.19	G4	0					DEFAULT	DEFAULT	2079.82	0.0172414	4,0,0,0,16,0,0	0			FALSE
34183.6	DP	0					DEFAULT	DEFAULT	27682.4	0.056	4,0,0,0,1266,0,0	0			FALSE
7122.09	G1	0					DEFAULT	DEFAULT	1721.48	0.00826446	4,0,0,0,17,0,0	0			FALSE
7209.59	G2	0					DEFAULT	DEFAULT	1808.98	0.107438	4,0,0,0,17,0,0	0			FALSE
7244.02	G3A	0					DEFAULT	DEFAULT	1843.41	0.289256	4,0,0,0,17,0,0	0			FALSE
7358.27	G3B	0					DEFAULT	DEFAULT	1957.65	0.46281	4,0,0,0,17,0,0	0			FALSE
7480.43	G4	0					DEFAULT	DEFAULT	2079.82	0.123967	4,0,0,0,17,0,0	0			FALSE
7742.13	G5	0					DEFAULT	DEFAULT	2341.52	0.00826446	4,0,0,0,17,0,0	0			FALSE
34291.4	HD	0					DEFAULT	DEFAULT	29992.2	0.944	4,0,0,0,1682,0,0	0			FALSE
31981.6	DP	0					DEFAULT	DEFAULT	27682.4	0.056	4,0,0,0,1682,0,0	0			FALSE
36371.2	HD	0					DEFAULT	DEFAULT	29992.2	0.944	4,0,0,0,1014,0,0	0			FALSE
34061.4	DP	0					DEFAULT	DEFAULT	27682.4	0.056	4,0,0,0,1014,0,0	0			FALSE
36257	HD	0					DEFAULT	DEFAULT	29992.2	0.944	4,0,0,0,762,0,0	0			FALSE
33947.2	DP	0					DEFAULT	DEFAULT	27682.4	0.056	4,0,0,0,762,0,0	0			FALSE
34142.7	HD	0					DEFAULT	DEFAULT	29992.2	0.944	4,0,0,0,1668,0,0	0			FALSE
7091.25	G1	0						DEFAULT	1721.48	0.157407	1,0,0,4,58,299,306,313,3,0,0	0		G1→2013	FALSE
31832.9	DP	0					DEFAULT	DEFAULT	27682.4	0.056	4,0,0,0,1668,0,0	0			FALSE
36222.6	HD	0					DEFAULT	DEFAULT	29992.2	0.944	4,0,0,0,510,0,0	0			FALSE
33912.8	DP	0					DEFAULT	DEFAULT	27682.4	0.056	4,0,0,0,510,0,0	0			FALSE
7007.31	G1	0						DEFAULT	1721.48	0.140187	1,0,0,3,59,60,61,9,0,0	0		G1→2014	FALSE
7007.31	G1	0						DEFAULT	1721.48	0.428571	1,0,0,3,65,72,79,51,0,0	0		G1→2014	FALSE
6973.42	G1	0					DEFAULT	DEFAULT	1721.48	0.625	4,0,0,0,57,0,0	0			FALSE
7060.92	G2	0					DEFAULT	DEFAULT	1808.98	0.34375	4,0,0,0,57,0,0	0			FALSE
7095.35	G3A	0					DEFAULT	DEFAULT	1843.41	0.03125	4,0,0,0,57,0,0	0			FALSE
6973.42	G1	0					DEFAULT	DEFAULT	1721.48	0.625	4,0,0,0,58,0,0	0			FALSE
7131.97	G2	0						DEFAULT	1808.98	0.476636	1,0,0,5,67,68,69,70,71,9,0,0	0		G2→2014	FALSE
7060.92	G1	0					DEFAULT	DEFAULT	1721.48	0.299065	4,0,0,0,66,0,0	0			FALSE
7148.42	G2	0					DEFAULT	DEFAULT	1808.98	0.514019	4,0,0,0,66,0,0	0			FALSE
7182.85	G3A	0					DEFAULT	DEFAULT	1843.41	0.168224	4,0,0,0,66,0,0	0			FALSE
7297.1	G3B	0					DEFAULT	DEFAULT	1957.65	0.00934579	4,0,0,0,66,0,0	0			FALSE
7419.26	G4	0					DEFAULT	DEFAULT	2079.82	0.00934579	4,0,0,0,66,0,0	0			FALSE
7060.92	G2	0					DEFAULT	DEFAULT	1808.98	0.34375	4,0,0,0,58,0,0	0			FALSE
7213.8	G3A	0						DEFAULT	1843.41	0.317757	1,0,0,5,75,76,77,78,80,9,0,0	0		G3A→2014	FALSE
7095.35	G1	0					DEFAULT	DEFAULT	1721.48	0.0517241	4,0,0,0,74,0,0	0			FALSE
7182.85	G2	0					DEFAULT	DEFAULT	1808.98	0.465517	4,0,0,0,74,0,0	0			FALSE
7217.28	G3A	0					DEFAULT	DEFAULT	1843.41	0.336207	4,0,0,0,74,0,0	0			FALSE
7331.53	G3B	0					DEFAULT	DEFAULT	1957.65	0.12931	4,0,0,0,74,0,0	0			FALSE
7095.35	G3A	0					DEFAULT	DEFAULT	1843.41	0.03125	4,0,0,0,58,0,0	0			FALSE
7453.69	G4	0					DEFAULT	DEFAULT	2079.82	0.0172414	4,0,0,0,74,0,0	0			FALSE
7413.12	G3B	0						DEFAULT	1957.65	0.046729	1,0,0,6,83,84,85,87,88,89,9,0,0	0		G3B→2014	FALSE
7209.59	G1	0					DEFAULT	DEFAULT	1721.48	0.00826446	4,0,0,0,82,0,0	0			FALSE
7297.1	G2	0					DEFAULT	DEFAULT	1808.98	0.107438	4,0,0,0,82,0,0	0			FALSE
7331.53	G3A	0					DEFAULT	DEFAULT	1843.41	0.289256	4,0,0,0,82,0,0	0			FALSE
7445.77	G3B	0					DEFAULT	DEFAULT	1957.65	0.46281	4,0,0,0,82,0,0	0			FALSE
7567.94	G4	0					DEFAULT	DEFAULT	2079.82	0.123967	4,0,0,0,82,0,0	0			FALSE
7829.63	G5	0					DEFAULT	DEFAULT	2341.52	0.00826446	4,0,0,0,82,0,0	0			FALSE
7699.42	G4	0						DEFAULT	2079.82	0.0186916	1,0,0,4,93,95,96,97,9,0,0	0		G4→2014	FALSE
7453.69	G3A	0					DEFAULT	DEFAULT	1843.41	0.0487805	4,0,0,0,90,0,0	0			FALSE
7125.68	G1	0						DEFAULT	1721.48	0.0162602	1,0,0,4,101,551,558,565,4,0,0	0		G1→2013	FALSE
7567.94	G3B	0					DEFAULT	DEFAULT	1957.65	0.195122	4,0,0,0,90,0,0	0			FALSE
7690.11	G4	0					DEFAULT	DEFAULT	2079.82	0.585366	4,0,0,0,90,0,0	0			FALSE
7951.8	G5	0					DEFAULT	DEFAULT	2341.52	0.170732	4,0,0,0,90,0,0	0			FALSE
7041.74	G1	0						DEFAULT	1721.48	0.428571	1,0,0,3,108,115,122,94,0,0	0		G1→2014	FALSE
7041.74	G1	0						DEFAULT	1721.48	0.017094	1,0,0,3,107,109,110,10,0,0	0		G1→2014	FALSE
7007.85	G1	0					DEFAULT	DEFAULT	1721.48	0.625	4,0,0,0,106,0,0	0			FALSE
7007.85	G1	0					DEFAULT	DEFAULT	1721.48	0.625	4,0,0,0,101,0,0	0			FALSE
7095.35	G2	0					DEFAULT	DEFAULT	1808.98	0.34375	4,0,0,0,106,0,0	0			FALSE
7129.78	G3A	0					DEFAULT	DEFAULT	1843.41	0.03125	4,0,0,0,106,0,0	0			FALSE
7166.4	G2	0						DEFAULT	1808.98	0.282051	1,0,0,5,116,117,118,119,120,10,0,0	0		G2→2014	FALSE
7095.35	G2	0					DEFAULT	DEFAULT	1808.98	0.34375	4,0,0,0,101,0,0	0			FALSE
7095.35	G1	0					DEFAULT	DEFAULT	1721.48	0.299065	4,0,0,0,114,0,0	0			FALSE
7182.85	G2	0					DEFAULT	DEFAULT	1808.98	0.514019	4,0,0,0,114,0,0	0			FALSE
7217.28	G3A	0					DEFAULT	DEFAULT	1843.41	0.168224	4,0,0,0,114,0,0	0			FALSE
7331.53	G3B	0					DEFAULT	DEFAULT	1957.65	0.00934579	4,0,0,0,114,0,0	0			FALSE
7453.69	G4	0					DEFAULT	DEFAULT	2079.82	0.00934579	4,0,0,0,114,0,0	0			FALSE
7129.78	G3A	0					DEFAULT	DEFAULT	1843.41	0.03125	4,0,0,0,101,0,0	0			FALSE
7248.23	G3A	0						DEFAULT	1843.41	0.444444	1,0,0,5,124,125,126,127,128,10,0,0	0		G3A→2014	FALSE
7129.78	G1	0					DEFAULT	DEFAULT	1721.48	0.0517241	4,0,0,0,123,0,0	0			FALSE
7217.28	G2	0					DEFAULT	DEFAULT	1808.98	0.465517	4,0,0,0,123,0,0	0			FALSE
7251.71	G3A	0					DEFAULT	DEFAULT	1843.41	0.336207	4,0,0,0,123,0,0	0			FALSE
7365.95	G3B	0					DEFAULT	DEFAULT	1957.65	0.12931	4,0,0,0,123,0,0	0			FALSE
7488.12	G4	0					DEFAULT	DEFAULT	2079.82	0.0172414	4,0,0,0,123,0,0	0			FALSE
7447.54	G3B	0						DEFAULT	1957.65	0.213675	1,0,0,6,132,133,134,135,136,138,10,0,0	0		G3B→2014	FALSE
7244.02	G1	0					DEFAULT	DEFAULT	1721.48	0.00826446	4,0,0,0,131,0,0	0			FALSE
7331.53	G2	0					DEFAULT	DEFAULT	1808.98	0.107438	4,0,0,0,131,0,0	0			FALSE
7365.95	G3A	0					DEFAULT	DEFAULT	1843.41	0.289256	4,0,0,0,131,0,0	0			FALSE
7480.2	G3B	0					DEFAULT	DEFAULT	1957.65	0.46281	4,0,0,0,131,0,0	0			FALSE
7602.37	G4	0					DEFAULT	DEFAULT	2079.82	0.123967	4,0,0,0,131,0,0	0			FALSE
7864.06	G5	0					DEFAULT	DEFAULT	2341.52	0.00826446	4,0,0,0,131,0,0	0			FALSE
7733.84	G4	0						DEFAULT	2079.82	0.042735	1,0,0,4,142,143,145,146,10,0,0	0		G4→2014	FALSE
7488.12	G3A	0					DEFAULT	DEFAULT	1843.41	0.0487805	4,0,0,0,139,0,0	0			FALSE
7602.37	G3B	0					DEFAULT	DEFAULT	1957.65	0.195122	4,0,0,0,139,0,0	0			FALSE
7724.53	G4	0					DEFAULT	DEFAULT	2079.82	0.585366	4,0,0,0,139,0,0	0			FALSE
7986.23	G5	0					DEFAULT	DEFAULT	2341.52	0.170732	4,0,0,0,139,0,0	0			FALSE
7131.97	G2	0						DEFAULT	1808.98	0.485714	1,0,0,5,300,301,302,303,304,51,0,0	0		G2→2014	FALSE
7060.92	G1	0					DEFAULT	DEFAULT	1721.48	0.299065	4,0,0,0,299,0,0	0			FALSE
7148.42	G2	0					DEFAULT	DEFAULT	1808.98	0.514019	4,0,0,0,299,0,0	0			FALSE
7182.85	G3A	0					DEFAULT	DEFAULT	1843.41	0.168224	4,0,0,0,299,0,0	0			FALSE
7297.1	G3B	0					DEFAULT	DEFAULT	1957.65	0.00934579	4,0,0,0,299,0,0	0			FALSE
7419.26	G4	0					DEFAULT	DEFAULT	2079.82	0.00934579	4,0,0,0,299,0,0	0			FALSE
7213.8	G3A	0						DEFAULT	1843.41	0.0571429	1,0,0,5,307,308,309,310,311,51,0,0	0		G3A→2014	FALSE
7095.35	G1	0					DEFAULT	DEFAULT	1721.48	0.0517241	4,0,0,0,306,0,0	0			FALSE
7182.85	G2	0					DEFAULT	DEFAULT	1808.98	0.465517	4,0,0,0,306,0,0	0			FALSE
7217.28	G3A	0					DEFAULT	DEFAULT	1843.41	0.336207	4,0,0,0,306,0,0	0			FALSE
7331.53	G3B	0					DEFAULT	DEFAULT	1957.65	0.12931	4,0,0,0,306,0,0	0			FALSE
7453.69	G4	0					DEFAULT	DEFAULT	2079.82	0.0172414	4,0,0,0,306,0,0	0			FALSE
7413.12	G3B	0						DEFAULT	1957.65	0.0285714	1,0,0,6,314,315,316,317,318,319,51,0,0	0		G3B→2014	FALSE
7209.59	G1	0					DEFAULT	DEFAULT	1721.48	0.00826446	4,0,0,0,313,0,0	0			FALSE
7297.1	G2	0					DEFAULT	DEFAULT	1808.98	0.107438	4,0,0,0,313,0,0	0			FALSE
7331.53	G3A	0					DEFAULT	DEFAULT	1843.41	0.289256	4,0,0,0,313,0,0	0			FALSE
7445.77	G3B	0					DEFAULT	DEFAULT	1957.65	0.46281	4,0,0,0,313,0,0	0			FALSE
7567.94	G4	0					DEFAULT	DEFAULT	2079.82	0.123967	4,0,0,0,313,0,0	0			FALSE
7829.63	G5	0					DEFAULT	DEFAULT	2341.52	0.00826446	4,0,0,0,313,0,0	0			FALSE
7251.74	G2	0						DEFAULT	1808.98	0.435185	1,0,0,5,336,343,350,357,364,3,0,0	0		G2→2013	FALSE
7094.81	G1	0						DEFAULT	1721.48	0.140187	1,0,0,3,337,338,339,335,0,0	0		G1→2014	FALSE
7060.92	G1	0					DEFAULT	DEFAULT	1721.48	0.625	4,0,0,0,336,0,0	0			FALSE
7148.42	G2	0					DEFAULT	DEFAULT	1808.98	0.34375	4,0,0,0,336,0,0	0			FALSE
7182.85	G3A	0					DEFAULT	DEFAULT	1843.41	0.03125	4,0,0,0,336,0,0	0			FALSE
7219.47	G2	0						DEFAULT	1808.98	0.476636	1,0,0,5,344,345,346,347,348,335,0,0	0		G2→2014	FALSE
7148.42	G1	0					DEFAULT	DEFAULT	1721.48	0.299065	4,0,0,0,343,0,0	0			FALSE
7235.93	G2	0					DEFAULT	DEFAULT	1808.98	0.514019	4,0,0,0,343,0,0	0			FALSE
7270.36	G3A	0					DEFAULT	DEFAULT	1843.41	0.168224	4,0,0,0,343,0,0	0			FALSE
7384.6	G3B	0					DEFAULT	DEFAULT	1957.65	0.00934579	4,0,0,0,343,0,0	0			FALSE
7506.77	G4	0					DEFAULT	DEFAULT	2079.82	0.00934579	4,0,0,0,343,0,0	0			FALSE
7301.3	G3A	0						DEFAULT	1843.41	0.317757	1,0,0,5,351,352,353,354,355,335,0,0	0		G3A→2014	FALSE
7182.85	G1	0					DEFAULT	DEFAULT	1721.48	0.0517241	4,0,0,0,350,0,0	0			FALSE
7270.36	G2	0					DEFAULT	DEFAULT	1808.98	0.465517	4,0,0,0,350,0,0	0			FALSE
7304.78	G3A	0					DEFAULT	DEFAULT	1843.41	0.336207	4,0,0,0,350,0,0	0			FALSE
7419.03	G3B	0					DEFAULT	DEFAULT	1957.65	0.12931	4,0,0,0,350,0,0	0			FALSE
7541.2	G4	0					DEFAULT	DEFAULT	2079.82	0.0172414	4,0,0,0,350,0,0	0			FALSE
7500.62	G3B	0						DEFAULT	1957.65	0.046729	1,0,0,6,358,359,360,361,362,363,335,0,0	0		G3B→2014	FALSE
7297.1	G1	0					DEFAULT	DEFAULT	1721.48	0.00826446	4,0,0,0,357,0,0	0			FALSE
7384.6	G2	0					DEFAULT	DEFAULT	1808.98	0.107438	4,0,0,0,357,0,0	0			FALSE
7419.03	G3A	0					DEFAULT	DEFAULT	1843.41	0.289256	4,0,0,0,357,0,0	0			FALSE
7533.27	G3B	0					DEFAULT	DEFAULT	1957.65	0.46281	4,0,0,0,357,0,0	0			FALSE
7655.44	G4	0					DEFAULT	DEFAULT	2079.82	0.123967	4,0,0,0,357,0,0	0			FALSE
7917.13	G5	0					DEFAULT	DEFAULT	2341.52	0.00826446	4,0,0,0,357,0,0	0			FALSE
7786.92	G4	0						DEFAULT	2079.82	0.0186916	1,0,0,4,367,368,369,370,335,0,0	0		G4→2014	FALSE
7541.2	G3A	0					DEFAULT	DEFAULT	1843.41	0.0487805	4,0,0,0,364,0,0	0			FALSE
7655.44	G3B	0					DEFAULT	DEFAULT	1957.65	0.195122	4,0,0,0,364,0,0	0			FALSE
7777.61	G4	0					DEFAULT	DEFAULT	2079.82	0.585366	4,0,0,0,364,0,0	0			FALSE
8039.3	G5	0					DEFAULT	DEFAULT	2341.52	0.170732	4,0,0,0,364,0,0	0			FALSE
7372.46	G3A	0						DEFAULT	1843.41	0.296296	1,0,0,5,380,387,394,401,408,3,0,0	0		G3A→2013	FALSE
7129.24	G1	0						DEFAULT	1721.48	0.017094	1,0,0,3,381,382,383,379,0,0	0		G1→2014	FALSE
7095.35	G1	0					DEFAULT	DEFAULT	1721.48	0.625	4,0,0,0,380,0,0	0			FALSE
7182.85	G2	0					DEFAULT	DEFAULT	1808.98	0.34375	4,0,0,0,380,0,0	0			FALSE
7217.28	G3A	0					DEFAULT	DEFAULT	1843.41	0.03125	4,0,0,0,380,0,0	0			FALSE
7253.9	G2	0						DEFAULT	1808.98	0.282051	1,0,0,5,388,389,390,391,392,379,0,0	0		G2→2014	FALSE
7182.85	G1	0					DEFAULT	DEFAULT	1721.48	0.299065	4,0,0,0,387,0,0	0			FALSE
7270.36	G2	0					DEFAULT	DEFAULT	1808.98	0.514019	4,0,0,0,387,0,0	0			FALSE
7304.78	G3A	0					DEFAULT	DEFAULT	1843.41	0.168224	4,0,0,0,387,0,0	0			FALSE
7419.03	G3B	0					DEFAULT	DEFAULT	1957.65	0.00934579	4,0,0,0,387,0,0	0			FALSE
7541.2	G4	0					DEFAULT	DEFAULT	2079.82	0.00934579	4,0,0,0,387,0,0	0			FALSE
7335.73	G3A	0						DEFAULT	1843.41	0.444444	1,0,0,5,395,396,397,398,399,379,0,0	0		G3A→2014	FALSE
7217.28	G1	0					DEFAULT	DEFAULT	1721.48	0.0517241	4,0,0,0,394,0,0	0			FALSE
7304.78	G2	0					DEFAULT	DEFAULT	1808.98	0.465517	4,0,0,0,394,0,0	0			FALSE
7339.21	G3A	0					DEFAULT	DEFAULT	1843.41	0.336207	4,0,0,0,394,0,0	0			FALSE
7453.46	G3B	0					DEFAULT	DEFAULT	1957.65	0.12931	4,0,0,0,394,0,0	0			FALSE
7575.63	G4	0					DEFAULT	DEFAULT	2079.82	0.0172414	4,0,0,0,394,0,0	0			FALSE
7535.05	G3B	0						DEFAULT	1957.65	0.213675	1,0,0,6,402,403,404,405,406,407,379,0,0	0		G3B→2014	FALSE
7331.53	G1	0					DEFAULT	DEFAULT	1721.48	0.00826446	4,0,0,0,401,0,0	0			FALSE
7419.03	G2	0					DEFAULT	DEFAULT	1808.98	0.107438	4,0,0,0,401,0,0	0			FALSE
7453.46	G3A	0					DEFAULT	DEFAULT	1843.41	0.289256	4,0,0,0,401,0,0	0			FALSE
7567.7	G3B	0					DEFAULT	DEFAULT	1957.65	0.46281	4,0,0,0,401,0,0	0			FALSE
7689.87	G4	0					DEFAULT	DEFAULT	2079.82	0.123967	4,0,0,0,401,0,0	0			FALSE
7951.56	G5	0					DEFAULT	DEFAULT	2341.52	0.00826446	4,0,0,0,401,0,0	0			FALSE
7821.35	G4	0						DEFAULT	2079.82	0.042735	1,0,0,4,411,412,413,414,379,0,0	0		G4→2014	FALSE
7575.63	G3A	0					DEFAULT	DEFAULT	1843.41	0.0487805	4,0,0,0,408,0,0	0			FALSE
7689.87	G3B	0					DEFAULT	DEFAULT	1957.65	0.195122	4,0,0,0,408,0,0	0			FALSE
7812.04	G4	0					DEFAULT	DEFAULT	2079.82	0.585366	4,0,0,0,408,0,0	0			FALSE
8073.73	G5	0					DEFAULT	DEFAULT	2341.52	0.170732	4,0,0,0,408,0,0	0			FALSE
7623.13	G3B	0						DEFAULT	1957.65	0.0833333	1,0,0,4,431,438,445,452,3,0,0	0		G3B→2013	FALSE
7368.14	G2	0						DEFAULT	1808.98	0.0512821	1,0,0,5,432,433,434,435,436,423,0,0	0		G2→2014	FALSE
7297.1	G1	0					DEFAULT	DEFAULT	1721.48	0.299065	4,0,0,0,431,0,0	0			FALSE
7384.6	G2	0					DEFAULT	DEFAULT	1808.98	0.514019	4,0,0,0,431,0,0	0			FALSE
7419.03	G3A	0					DEFAULT	DEFAULT	1843.41	0.168224	4,0,0,0,431,0,0	0			FALSE
7533.27	G3B	0					DEFAULT	DEFAULT	1957.65	0.00934579	4,0,0,0,431,0,0	0			FALSE
7655.44	G4	0					DEFAULT	DEFAULT	2079.82	0.00934579	4,0,0,0,431,0,0	0			FALSE
7449.97	G3A	0						DEFAULT	1843.41	0.230769	1,0,0,5,439,440,441,442,443,423,0,0	0		G3A→2014	FALSE
7331.53	G1	0					DEFAULT	DEFAULT	1721.48	0.0517241	4,0,0,0,438,0,0	0			FALSE
7419.03	G2	0					DEFAULT	DEFAULT	1808.98	0.465517	4,0,0,0,438,0,0	0			FALSE
7453.46	G3A	0					DEFAULT	DEFAULT	1843.41	0.336207	4,0,0,0,438,0,0	0			FALSE
7567.7	G3B	0					DEFAULT	DEFAULT	1957.65	0.12931	4,0,0,0,438,0,0	0			FALSE
7689.87	G4	0					DEFAULT	DEFAULT	2079.82	0.0172414	4,0,0,0,438,0,0	0			FALSE
7649.29	G3B	0						DEFAULT	1957.65	0.598291	1,0,0,6,446,447,448,449,450,451,423,0,0	0		G3B→2014	FALSE
7445.77	G1	0					DEFAULT	DEFAULT	1721.48	0.00826446	4,0,0,0,445,0,0	0			FALSE
7533.27	G2	0					DEFAULT	DEFAULT	1808.98	0.107438	4,0,0,0,445,0,0	0			FALSE
7567.7	G3A	0					DEFAULT	DEFAULT	1843.41	0.289256	4,0,0,0,445,0,0	0			FALSE
7681.94	G3B	0					DEFAULT	DEFAULT	1957.65	0.46281	4,0,0,0,445,0,0	0			FALSE
7804.11	G4	0					DEFAULT	DEFAULT	2079.82	0.123967	4,0,0,0,445,0,0	0			FALSE
8065.81	G5	0					DEFAULT	DEFAULT	2341.52	0.00826446	4,0,0,0,445,0,0	0			FALSE
7935.59	G4	0						DEFAULT	2079.82	0.119658	1,0,0,4,455,456,457,458,423,0,0	0		G4→2014	FALSE
7689.87	G3A	0					DEFAULT	DEFAULT	1843.41	0.0487805	4,0,0,0,452,0,0	0			FALSE
7804.11	G3B	0					DEFAULT	DEFAULT	1957.65	0.195122	4,0,0,0,452,0,0	0			FALSE
7926.28	G4	0					DEFAULT	DEFAULT	2079.82	0.585366	4,0,0,0,452,0,0	0			FALSE
8187.97	G5	0					DEFAULT	DEFAULT	2341.52	0.170732	4,0,0,0,452,0,0	0			FALSE
9703.11	G4	0						DEFAULT	2079.82	0.0185185	1,0,0,4,482,489,496,503,3,0,0	0		G3B→2013	FALSE
7572.14	G3A	0						DEFAULT	1843.41	0.0114943	1,0,0,5,483,484,485,486,487,467,0,0	0		G3A→2014	FALSE
7453.69	G1	0					DEFAULT	DEFAULT	1721.48	0.0517241	4,0,0,0,482,0,0	0			FALSE
7541.2	G2	0					DEFAULT	DEFAULT	1808.98	0.465517	4,0,0,0,482,0,0	0			FALSE
7575.63	G3A	0					DEFAULT	DEFAULT	1843.41	0.336207	4,0,0,0,482,0,0	0			FALSE
7689.87	G3B	0					DEFAULT	DEFAULT	1957.65	0.12931	4,0,0,0,482,0,0	0			FALSE
7812.04	G4	0					DEFAULT	DEFAULT	2079.82	0.0172414	4,0,0,0,482,0,0	0			FALSE
7771.46	G3B	0						DEFAULT	1957.65	0.218391	1,0,0,6,490,491,492,493,494,495,467,0,0	0		G3B→2014	FALSE
7567.94	G1	0					DEFAULT	DEFAULT	1721.48	0.00826446	4,0,0,0,489,0,0	0			FALSE
7655.44	G2	0					DEFAULT	DEFAULT	1808.98	0.107438	4,0,0,0,489,0,0	0			FALSE
7689.87	G3A	0					DEFAULT	DEFAULT	1843.41	0.289256	4,0,0,0,489,0,0	0			FALSE
7804.11	G3B	0					DEFAULT	DEFAULT	1957.65	0.46281	4,0,0,0,489,0,0	0			FALSE
7926.28	G4	0					DEFAULT	DEFAULT	2079.82	0.123967	4,0,0,0,489,0,0	0			FALSE
8187.97	G5	0					DEFAULT	DEFAULT	2341.52	0.00826446	4,0,0,0,489,0,0	0			FALSE
8057.76	G4	0						DEFAULT	2079.82	0.632184	1,0,0,4,499,500,501,502,467,0,0	0		G4→2014	FALSE
7812.04	G3A	0					DEFAULT	DEFAULT	1843.41	0.0487805	4,0,0,0,496,0,0	0			FALSE
7926.28	G3B	0					DEFAULT	DEFAULT	1957.65	0.195122	4,0,0,0,496,0,0	0			FALSE
8048.45	G4	0					DEFAULT	DEFAULT	2079.82	0.585366	4,0,0,0,496,0,0	0			FALSE
8310.14	G5	0					DEFAULT	DEFAULT	2341.52	0.170732	4,0,0,0,496,0,0	0			FALSE
20480.3	G5	0						DEFAULT	2341.52	0.137931	1,0,0,3,508,509,510,467,0,0	0		G5→2014	FALSE
8310.14	G4	0					DEFAULT	DEFAULT	2079.82	0.0666667	4,0,0,0,503,0,0	0			FALSE
8571.84	G5	0					DEFAULT	DEFAULT	2341.52	0.5	4,0,0,0,503,0,0	0			FALSE
36093.2	TD	0						DEFAULT	0	0.433333	1,0,0,2,53,54,503,0,0	0		Probabilidade	FALSE
18111.9	G5	0						DEFAULT	2341.52	0.00925926	1,0,0,4,533,540,547,1668,3,0,0	0		G3B→2013	FALSE
8033.15	G3B	0						DEFAULT	1957.65	0.0243902	1,0,0,6,534,535,536,537,538,539,511,0,0	0		G3B→2014	FALSE
7829.63	G1	0					DEFAULT	DEFAULT	1721.48	0.00826446	4,0,0,0,533,0,0	0			FALSE
7917.13	G2	0					DEFAULT	DEFAULT	1808.98	0.107438	4,0,0,0,533,0,0	0			FALSE
7951.56	G3A	0					DEFAULT	DEFAULT	1843.41	0.289256	4,0,0,0,533,0,0	0			FALSE
8065.81	G3B	0					DEFAULT	DEFAULT	1957.65	0.46281	4,0,0,0,533,0,0	0			FALSE
8187.97	G4	0					DEFAULT	DEFAULT	2079.82	0.123967	4,0,0,0,533,0,0	0			FALSE
8449.67	G5	0					DEFAULT	DEFAULT	2341.52	0.00826446	4,0,0,0,533,0,0	0			FALSE
8319.45	G4	0						DEFAULT	2079.82	0.146341	1,0,0,4,543,544,545,546,511,0,0	0		G4→2014	FALSE
8073.73	G3A	0					DEFAULT	DEFAULT	1843.41	0.0487805	4,0,0,0,540,0,0	0			FALSE
8187.97	G3B	0					DEFAULT	DEFAULT	1957.65	0.195122	4,0,0,0,540,0,0	0			FALSE
8310.14	G4	0					DEFAULT	DEFAULT	2079.82	0.585366	4,0,0,0,540,0,0	0			FALSE
8571.84	G5	0					DEFAULT	DEFAULT	2341.52	0.170732	4,0,0,0,540,0,0	0			FALSE
7801.43	G5	0						DEFAULT	2341.52	0.439024	1,0,0,3,1665,1666,1667,511,0,0	0		G5→2014	FALSE
7166.4	G2	0						DEFAULT	1808.98	0.485714	1,0,0,5,552,553,554,555,556,94,0,0	0		G2→2014	FALSE
7095.35	G1	0					DEFAULT	DEFAULT	1721.48	0.299065	4,0,0,0,551,0,0	0			FALSE
7182.85	G2	0					DEFAULT	DEFAULT	1808.98	0.514019	4,0,0,0,551,0,0	0			FALSE
7217.28	G3A	0					DEFAULT	DEFAULT	1843.41	0.168224	4,0,0,0,551,0,0	0			FALSE
7331.53	G3B	0					DEFAULT	DEFAULT	1957.65	0.00934579	4,0,0,0,551,0,0	0			FALSE
7453.69	G4	0					DEFAULT	DEFAULT	2079.82	0.00934579	4,0,0,0,551,0,0	0			FALSE
7248.23	G3A	0						DEFAULT	1843.41	0.0571429	1,0,0,5,559,560,561,562,563,94,0,0	0		G3A→2014	FALSE
7129.78	G1	0					DEFAULT	DEFAULT	1721.48	0.0517241	4,0,0,0,558,0,0	0			FALSE
7217.28	G2	0					DEFAULT	DEFAULT	1808.98	0.465517	4,0,0,0,558,0,0	0			FALSE
7251.71	G3A	0					DEFAULT	DEFAULT	1843.41	0.336207	4,0,0,0,558,0,0	0			FALSE
7365.95	G3B	0					DEFAULT	DEFAULT	1957.65	0.12931	4,0,0,0,558,0,0	0			FALSE
7488.12	G4	0					DEFAULT	DEFAULT	2079.82	0.0172414	4,0,0,0,558,0,0	0			FALSE
7447.54	G3B	0						DEFAULT	1957.65	0.0285714	1,0,0,6,566,567,568,569,570,571,94,0,0	0		G3B→2014	FALSE
7244.02	G1	0					DEFAULT	DEFAULT	1721.48	0.00826446	4,0,0,0,565,0,0	0			FALSE
7331.53	G2	0					DEFAULT	DEFAULT	1808.98	0.107438	4,0,0,0,565,0,0	0			FALSE
7365.95	G3A	0					DEFAULT	DEFAULT	1843.41	0.289256	4,0,0,0,565,0,0	0			FALSE
7480.2	G3B	0					DEFAULT	DEFAULT	1957.65	0.46281	4,0,0,0,565,0,0	0			FALSE
7602.37	G4	0					DEFAULT	DEFAULT	2079.82	0.123967	4,0,0,0,565,0,0	0			FALSE
7864.06	G5	0					DEFAULT	DEFAULT	2341.52	0.00826446	4,0,0,0,565,0,0	0			FALSE
7286.17	G2	0						DEFAULT	1808.98	0.260163	1,0,0,5,588,595,602,609,616,4,0,0	0		G2→2013	FALSE
7129.24	G1	0						DEFAULT	1721.48	0.140187	1,0,0,3,589,590,591,587,0,0	0		G1→2014	FALSE
7095.35	G1	0					DEFAULT	DEFAULT	1721.48	0.625	4,0,0,0,588,0,0	0			FALSE
7182.85	G2	0					DEFAULT	DEFAULT	1808.98	0.34375	4,0,0,0,588,0,0	0			FALSE
7217.28	G3A	0					DEFAULT	DEFAULT	1843.41	0.03125	4,0,0,0,588,0,0	0			FALSE
7253.9	G2	0						DEFAULT	1808.98	0.476636	1,0,0,5,596,597,598,599,600,587,0,0	0		G2→2014	FALSE
7182.85	G1	0					DEFAULT	DEFAULT	1721.48	0.299065	4,0,0,0,595,0,0	0			FALSE
7270.36	G2	0					DEFAULT	DEFAULT	1808.98	0.514019	4,0,0,0,595,0,0	0			FALSE
7304.78	G3A	0					DEFAULT	DEFAULT	1843.41	0.168224	4,0,0,0,595,0,0	0			FALSE
7419.03	G3B	0					DEFAULT	DEFAULT	1957.65	0.00934579	4,0,0,0,595,0,0	0			FALSE
7541.2	G4	0					DEFAULT	DEFAULT	2079.82	0.00934579	4,0,0,0,595,0,0	0			FALSE
7335.73	G3A	0						DEFAULT	1843.41	0.317757	1,0,0,5,603,604,605,606,607,587,0,0	0		G3A→2014	FALSE
7217.28	G1	0					DEFAULT	DEFAULT	1721.48	0.0517241	4,0,0,0,602,0,0	0			FALSE
7304.78	G2	0					DEFAULT	DEFAULT	1808.98	0.465517	4,0,0,0,602,0,0	0			FALSE
7339.21	G3A	0					DEFAULT	DEFAULT	1843.41	0.336207	4,0,0,0,602,0,0	0			FALSE
7453.46	G3B	0					DEFAULT	DEFAULT	1957.65	0.12931	4,0,0,0,602,0,0	0			FALSE
7575.63	G4	0					DEFAULT	DEFAULT	2079.82	0.0172414	4,0,0,0,602,0,0	0			FALSE
7535.05	G3B	0						DEFAULT	1957.65	0.046729	1,0,0,6,610,611,612,613,614,615,587,0,0	0		G3B→2014	FALSE
7331.53	G1	0					DEFAULT	DEFAULT	1721.48	0.00826446	4,0,0,0,609,0,0	0			FALSE
7419.03	G2	0					DEFAULT	DEFAULT	1808.98	0.107438	4,0,0,0,609,0,0	0			FALSE
7453.46	G3A	0					DEFAULT	DEFAULT	1843.41	0.289256	4,0,0,0,609,0,0	0			FALSE
7567.7	G3B	0					DEFAULT	DEFAULT	1957.65	0.46281	4,0,0,0,609,0,0	0			FALSE
7689.87	G4	0					DEFAULT	DEFAULT	2079.82	0.123967	4,0,0,0,609,0,0	0			FALSE
7951.56	G5	0					DEFAULT	DEFAULT	2341.52	0.00826446	4,0,0,0,609,0,0	0			FALSE
7821.35	G4	0						DEFAULT	2079.82	0.0186916	1,0,0,4,619,620,621,622,587,0,0	0		G4→2014	FALSE
7575.63	G3A	0					DEFAULT	DEFAULT	1843.41	0.0487805	4,0,0,0,616,0,0	0			FALSE
7689.87	G3B	0					DEFAULT	DEFAULT	1957.65	0.195122	4,0,0,0,616,0,0	0			FALSE
7812.04	G4	0					DEFAULT	DEFAULT	2079.82	0.585366	4,0,0,0,616,0,0	0			FALSE
8073.73	G5	0					DEFAULT	DEFAULT	2341.52	0.170732	4,0,0,0,616,0,0	0			FALSE
7406.89	G3A	0						DEFAULT	1843.41	0.479675	1,0,0,5,632,639,646,653,660,4,0,0	0		G3A→2013	FALSE
7163.67	G1	0						DEFAULT	1721.48	0.017094	1,0,0,3,633,634,635,631,0,0	0		G1→2014	FALSE
7129.78	G1	0					DEFAULT	DEFAULT	1721.48	0.625	4,0,0,0,632,0,0	0			FALSE
7217.28	G2	0					DEFAULT	DEFAULT	1808.98	0.34375	4,0,0,0,632,0,0	0			FALSE
7251.71	G3A	0					DEFAULT	DEFAULT	1843.41	0.03125	4,0,0,0,632,0,0	0			FALSE
7288.33	G2	0						DEFAULT	1808.98	0.282051	1,0,0,5,640,641,642,643,644,631,0,0	0		G2→2014	FALSE
7217.28	G1	0					DEFAULT	DEFAULT	1721.48	0.299065	4,0,0,0,639,0,0	0			FALSE
7304.78	G2	0					DEFAULT	DEFAULT	1808.98	0.514019	4,0,0,0,639,0,0	0			FALSE
7339.21	G3A	0					DEFAULT	DEFAULT	1843.41	0.168224	4,0,0,0,639,0,0	0			FALSE
7453.46	G3B	0					DEFAULT	DEFAULT	1957.65	0.00934579	4,0,0,0,639,0,0	0			FALSE
7575.63	G4	0					DEFAULT	DEFAULT	2079.82	0.00934579	4,0,0,0,639,0,0	0			FALSE
7370.16	G3A	0						DEFAULT	1843.41	0.444444	1,0,0,5,647,648,649,650,651,631,0,0	0		G3A→2014	FALSE
7251.71	G1	0					DEFAULT	DEFAULT	1721.48	0.0517241	4,0,0,0,646,0,0	0			FALSE
7339.21	G2	0					DEFAULT	DEFAULT	1808.98	0.465517	4,0,0,0,646,0,0	0			FALSE
7373.64	G3A	0					DEFAULT	DEFAULT	1843.41	0.336207	4,0,0,0,646,0,0	0			FALSE
7487.89	G3B	0					DEFAULT	DEFAULT	1957.65	0.12931	4,0,0,0,646,0,0	0			FALSE
7610.05	G4	0					DEFAULT	DEFAULT	2079.82	0.0172414	4,0,0,0,646,0,0	0			FALSE
7569.48	G3B	0						DEFAULT	1957.65	0.213675	1,0,0,6,654,655,656,657,658,659,631,0,0	0		G3B→2014	FALSE
7365.95	G1	0					DEFAULT	DEFAULT	1721.48	0.00826446	4,0,0,0,653,0,0	0			FALSE
7453.46	G2	0					DEFAULT	DEFAULT	1808.98	0.107438	4,0,0,0,653,0,0	0			FALSE
7487.89	G3A	0					DEFAULT	DEFAULT	1843.41	0.289256	4,0,0,0,653,0,0	0			FALSE
7602.13	G3B	0					DEFAULT	DEFAULT	1957.65	0.46281	4,0,0,0,653,0,0	0			FALSE
7724.3	G4	0					DEFAULT	DEFAULT	2079.82	0.123967	4,0,0,0,653,0,0	0			FALSE
7985.99	G5	0					DEFAULT	DEFAULT	2341.52	0.00826446	4,0,0,0,653,0,0	0			FALSE
7855.78	G4	0						DEFAULT	2079.82	0.042735	1,0,0,4,663,664,665,666,631,0,0	0		G4→2014	FALSE
7610.05	G3A	0					DEFAULT	DEFAULT	1843.41	0.0487805	4,0,0,0,660,0,0	0			FALSE
7724.3	G3B	0					DEFAULT	DEFAULT	1957.65	0.195122	4,0,0,0,660,0,0	0			FALSE
7846.47	G4	0					DEFAULT	DEFAULT	2079.82	0.585366	4,0,0,0,660,0,0	0			FALSE
8108.16	G5	0					DEFAULT	DEFAULT	2341.52	0.170732	4,0,0,0,660,0,0	0			FALSE
7657.56	G3B	0						DEFAULT	1957.65	0.235772	1,0,0,4,683,690,697,704,4,0,0	0		G3B→2013	FALSE
7402.57	G2	0						DEFAULT	1808.98	0.0512821	1,0,0,5,684,685,686,687,688,675,0,0	0		G2→2014	FALSE
7331.53	G1	0					DEFAULT	DEFAULT	1721.48	0.299065	4,0,0,0,683,0,0	0			FALSE
7419.03	G2	0					DEFAULT	DEFAULT	1808.98	0.514019	4,0,0,0,683,0,0	0			FALSE
7453.46	G3A	0					DEFAULT	DEFAULT	1843.41	0.168224	4,0,0,0,683,0,0	0			FALSE
7567.7	G3B	0					DEFAULT	DEFAULT	1957.65	0.00934579	4,0,0,0,683,0,0	0			FALSE
7689.87	G4	0					DEFAULT	DEFAULT	2079.82	0.00934579	4,0,0,0,683,0,0	0			FALSE
7484.4	G3A	0						DEFAULT	1843.41	0.230769	1,0,0,5,691,692,693,694,695,675,0,0	0		G3A→2014	FALSE
7365.95	G1	0					DEFAULT	DEFAULT	1721.48	0.0517241	4,0,0,0,690,0,0	0			FALSE
7453.46	G2	0					DEFAULT	DEFAULT	1808.98	0.465517	4,0,0,0,690,0,0	0			FALSE
7487.89	G3A	0					DEFAULT	DEFAULT	1843.41	0.336207	4,0,0,0,690,0,0	0			FALSE
7602.13	G3B	0					DEFAULT	DEFAULT	1957.65	0.12931	4,0,0,0,690,0,0	0			FALSE
7724.3	G4	0					DEFAULT	DEFAULT	2079.82	0.0172414	4,0,0,0,690,0,0	0			FALSE
7683.72	G3B	0						DEFAULT	1957.65	0.598291	1,0,0,6,698,699,700,701,702,703,675,0,0	0		G3B→2014	FALSE
7480.2	G1	0					DEFAULT	DEFAULT	1721.48	0.00826446	4,0,0,0,697,0,0	0			FALSE
7567.7	G2	0					DEFAULT	DEFAULT	1808.98	0.107438	4,0,0,0,697,0,0	0			FALSE
7602.13	G3A	0					DEFAULT	DEFAULT	1843.41	0.289256	4,0,0,0,697,0,0	0			FALSE
7716.37	G3B	0					DEFAULT	DEFAULT	1957.65	0.46281	4,0,0,0,697,0,0	0			FALSE
7838.54	G4	0					DEFAULT	DEFAULT	2079.82	0.123967	4,0,0,0,697,0,0	0			FALSE
8100.24	G5	0					DEFAULT	DEFAULT	2341.52	0.00826446	4,0,0,0,697,0,0	0			FALSE
7970.02	G4	0						DEFAULT	2079.82	0.119658	1,0,0,4,707,708,709,710,675,0,0	0		G4→2014	FALSE
7724.3	G3A	0					DEFAULT	DEFAULT	1843.41	0.0487805	4,0,0,0,704,0,0	0			FALSE
7838.54	G3B	0					DEFAULT	DEFAULT	1957.65	0.195122	4,0,0,0,704,0,0	0			FALSE
7960.71	G4	0					DEFAULT	DEFAULT	2079.82	0.585366	4,0,0,0,704,0,0	0			FALSE
8222.4	G5	0					DEFAULT	DEFAULT	2341.52	0.170732	4,0,0,0,704,0,0	0			FALSE
9737.54	G4	0						DEFAULT	2079.82	0.00813008	1,0,0,4,734,741,748,755,4,0,0	0		G3B→2013	FALSE
7606.57	G3A	0						DEFAULT	1843.41	0.0114943	1,0,0,5,735,736,737,738,739,719,0,0	0		G3A→2014	FALSE
7488.12	G1	0					DEFAULT	DEFAULT	1721.48	0.0517241	4,0,0,0,734,0,0	0			FALSE
7575.63	G2	0					DEFAULT	DEFAULT	1808.98	0.465517	4,0,0,0,734,0,0	0			FALSE
7610.05	G3A	0					DEFAULT	DEFAULT	1843.41	0.336207	4,0,0,0,734,0,0	0			FALSE
7724.3	G3B	0					DEFAULT	DEFAULT	1957.65	0.12931	4,0,0,0,734,0,0	0			FALSE
7846.47	G4	0					DEFAULT	DEFAULT	2079.82	0.0172414	4,0,0,0,734,0,0	0			FALSE
7805.89	G3B	0						DEFAULT	1957.65	0.218391	1,0,0,6,742,743,744,745,746,747,719,0,0	0		G3B→2014	FALSE
7602.37	G1	0					DEFAULT	DEFAULT	1721.48	0.00826446	4,0,0,0,741,0,0	0			FALSE
7689.87	G2	0					DEFAULT	DEFAULT	1808.98	0.107438	4,0,0,0,741,0,0	0			FALSE
7724.3	G3A	0					DEFAULT	DEFAULT	1843.41	0.289256	4,0,0,0,741,0,0	0			FALSE
7838.54	G3B	0					DEFAULT	DEFAULT	1957.65	0.46281	4,0,0,0,741,0,0	0			FALSE
7960.71	G4	0					DEFAULT	DEFAULT	2079.82	0.123967	4,0,0,0,741,0,0	0			FALSE
8222.4	G5	0					DEFAULT	DEFAULT	2341.52	0.00826446	4,0,0,0,741,0,0	0			FALSE
8092.19	G4	0						DEFAULT	2079.82	0.632184	1,0,0,4,751,752,753,754,719,0,0	0		G4→2014	FALSE
7846.47	G3A	0					DEFAULT	DEFAULT	1843.41	0.0487805	4,0,0,0,748,0,0	0			FALSE
7960.71	G3B	0					DEFAULT	DEFAULT	1957.65	0.195122	4,0,0,0,748,0,0	0			FALSE
8082.88	G4	0					DEFAULT	DEFAULT	2079.82	0.585366	4,0,0,0,748,0,0	0			FALSE
8344.57	G5	0					DEFAULT	DEFAULT	2341.52	0.170732	4,0,0,0,748,0,0	0			FALSE
20514.8	G5	0						DEFAULT	2341.52	0.137931	1,0,0,3,760,761,762,719,0,0	0		G5→2014	FALSE
8344.57	G4	0					DEFAULT	DEFAULT	2079.82	0.0666667	4,0,0,0,755,0,0	0			FALSE
8606.27	G5	0					DEFAULT	DEFAULT	2341.52	0.5	4,0,0,0,755,0,0	0			FALSE
36127.6	TD	0						DEFAULT	0	0.433333	1,0,0,2,48,49,755,0,0	0		Probabilidade	FALSE
7400.41	G2	0						DEFAULT	1808.98	0.0714286	1,0,0,5,840,847,854,861,868,5,0,0	0		G2→2013	FALSE
7243.48	G1	0						DEFAULT	1721.48	0.140187	1,0,0,3,841,842,843,839,0,0	0		G1→2014	FALSE
7209.59	G1	0					DEFAULT	DEFAULT	1721.48	0.625	4,0,0,0,840,0,0	0			FALSE
7297.1	G2	0					DEFAULT	DEFAULT	1808.98	0.34375	4,0,0,0,840,0,0	0			FALSE
7331.53	G3A	0					DEFAULT	DEFAULT	1843.41	0.03125	4,0,0,0,840,0,0	0			FALSE
7368.14	G2	0						DEFAULT	1808.98	0.476636	1,0,0,5,848,849,850,851,852,839,0,0	0		G2→2014	FALSE
7297.1	G1	0					DEFAULT	DEFAULT	1721.48	0.299065	4,0,0,0,847,0,0	0			FALSE
7384.6	G2	0					DEFAULT	DEFAULT	1808.98	0.514019	4,0,0,0,847,0,0	0			FALSE
7419.03	G3A	0					DEFAULT	DEFAULT	1843.41	0.168224	4,0,0,0,847,0,0	0			FALSE
7533.27	G3B	0					DEFAULT	DEFAULT	1957.65	0.00934579	4,0,0,0,847,0,0	0			FALSE
7655.44	G4	0					DEFAULT	DEFAULT	2079.82	0.00934579	4,0,0,0,847,0,0	0			FALSE
7449.97	G3A	0						DEFAULT	1843.41	0.317757	1,0,0,5,855,856,857,858,859,839,0,0	0		G3A→2014	FALSE
7331.53	G1	0					DEFAULT	DEFAULT	1721.48	0.0517241	4,0,0,0,854,0,0	0			FALSE
7419.03	G2	0					DEFAULT	DEFAULT	1808.98	0.465517	4,0,0,0,854,0,0	0			FALSE
7453.46	G3A	0					DEFAULT	DEFAULT	1843.41	0.336207	4,0,0,0,854,0,0	0			FALSE
7567.7	G3B	0					DEFAULT	DEFAULT	1957.65	0.12931	4,0,0,0,854,0,0	0			FALSE
7689.87	G4	0					DEFAULT	DEFAULT	2079.82	0.0172414	4,0,0,0,854,0,0	0			FALSE
7649.29	G3B	0						DEFAULT	1957.65	0.046729	1,0,0,6,862,863,864,865,866,867,839,0,0	0		G3B→2014	FALSE
7445.77	G1	0					DEFAULT	DEFAULT	1721.48	0.00826446	4,0,0,0,861,0,0	0			FALSE
7533.27	G2	0					DEFAULT	DEFAULT	1808.98	0.107438	4,0,0,0,861,0,0	0			FALSE
7567.7	G3A	0					DEFAULT	DEFAULT	1843.41	0.289256	4,0,0,0,861,0,0	0			FALSE
7681.94	G3B	0					DEFAULT	DEFAULT	1957.65	0.46281	4,0,0,0,861,0,0	0			FALSE
7804.11	G4	0					DEFAULT	DEFAULT	2079.82	0.123967	4,0,0,0,861,0,0	0			FALSE
8065.81	G5	0					DEFAULT	DEFAULT	2341.52	0.00826446	4,0,0,0,861,0,0	0			FALSE
7935.59	G4	0						DEFAULT	2079.82	0.0186916	1,0,0,4,871,872,873,874,839,0,0	0		G4→2014	FALSE
7689.87	G3A	0					DEFAULT	DEFAULT	1843.41	0.0487805	4,0,0,0,868,0,0	0			FALSE
7804.11	G3B	0					DEFAULT	DEFAULT	1957.65	0.195122	4,0,0,0,868,0,0	0			FALSE
7926.28	G4	0					DEFAULT	DEFAULT	2079.82	0.585366	4,0,0,0,868,0,0	0			FALSE
8187.97	G5	0					DEFAULT	DEFAULT	2341.52	0.170732	4,0,0,0,868,0,0	0			FALSE
7521.13	G3A	0						DEFAULT	1843.41	0.151786	1,0,0,5,884,891,898,905,912,5,0,0	0		G3A→2013	FALSE
7277.91	G1	0						DEFAULT	1721.48	0.017094	1,0,0,3,885,886,887,883,0,0	0		G1→2014	FALSE
7244.02	G1	0					DEFAULT	DEFAULT	1721.48	0.625	4,0,0,0,884,0,0	0			FALSE
7331.53	G2	0					DEFAULT	DEFAULT	1808.98	0.34375	4,0,0,0,884,0,0	0			FALSE
7365.95	G3A	0					DEFAULT	DEFAULT	1843.41	0.03125	4,0,0,0,884,0,0	0			FALSE
7402.57	G2	0						DEFAULT	1808.98	0.282051	1,0,0,5,892,893,894,895,896,883,0,0	0		G2→2014	FALSE
7331.53	G1	0					DEFAULT	DEFAULT	1721.48	0.299065	4,0,0,0,891,0,0	0			FALSE
7419.03	G2	0					DEFAULT	DEFAULT	1808.98	0.514019	4,0,0,0,891,0,0	0			FALSE
7453.46	G3A	0					DEFAULT	DEFAULT	1843.41	0.168224	4,0,0,0,891,0,0	0			FALSE
7567.7	G3B	0					DEFAULT	DEFAULT	1957.65	0.00934579	4,0,0,0,891,0,0	0			FALSE
7689.87	G4	0					DEFAULT	DEFAULT	2079.82	0.00934579	4,0,0,0,891,0,0	0			FALSE
7484.4	G3A	0						DEFAULT	1843.41	0.444444	1,0,0,5,899,900,901,902,903,883,0,0	0		G3A→2014	FALSE
7365.95	G1	0					DEFAULT	DEFAULT	1721.48	0.0517241	4,0,0,0,898,0,0	0			FALSE
7453.46	G2	0					DEFAULT	DEFAULT	1808.98	0.465517	4,0,0,0,898,0,0	0			FALSE
7487.89	G3A	0					DEFAULT	DEFAULT	1843.41	0.336207	4,0,0,0,898,0,0	0			FALSE
7602.13	G3B	0					DEFAULT	DEFAULT	1957.65	0.12931	4,0,0,0,898,0,0	0			FALSE
7724.3	G4	0					DEFAULT	DEFAULT	2079.82	0.0172414	4,0,0,0,898,0,0	0			FALSE
7683.72	G3B	0						DEFAULT	1957.65	0.213675	1,0,0,6,906,907,908,909,910,911,883,0,0	0		G3B→2014	FALSE
7480.2	G1	0					DEFAULT	DEFAULT	1721.48	0.00826446	4,0,0,0,905,0,0	0			FALSE
7567.7	G2	0					DEFAULT	DEFAULT	1808.98	0.107438	4,0,0,0,905,0,0	0			FALSE
7602.13	G3A	0					DEFAULT	DEFAULT	1843.41	0.289256	4,0,0,0,905,0,0	0			FALSE
7716.37	G3B	0					DEFAULT	DEFAULT	1957.65	0.46281	4,0,0,0,905,0,0	0			FALSE
7838.54	G4	0					DEFAULT	DEFAULT	2079.82	0.123967	4,0,0,0,905,0,0	0			FALSE
8100.24	G5	0					DEFAULT	DEFAULT	2341.52	0.00826446	4,0,0,0,905,0,0	0			FALSE
7970.02	G4	0						DEFAULT	2079.82	0.042735	1,0,0,4,915,916,917,918,883,0,0	0		G4→2014	FALSE
7724.3	G3A	0					DEFAULT	DEFAULT	1843.41	0.0487805	4,0,0,0,912,0,0	0			FALSE
7838.54	G3B	0					DEFAULT	DEFAULT	1957.65	0.195122	4,0,0,0,912,0,0	0			FALSE
7960.71	G4	0					DEFAULT	DEFAULT	2079.82	0.585366	4,0,0,0,912,0,0	0			FALSE
8222.4	G5	0					DEFAULT	DEFAULT	2341.52	0.170732	4,0,0,0,912,0,0	0			FALSE
7771.81	G3B	0						DEFAULT	1957.65	0.544643	1,0,0,4,935,942,949,956,5,0,0	0		G3B→2013	FALSE
7516.81	G2	0						DEFAULT	1808.98	0.0512821	1,0,0,5,936,937,938,939,940,927,0,0	0		G2→2014	FALSE
7445.77	G1	0					DEFAULT	DEFAULT	1721.48	0.299065	4,0,0,0,935,0,0	0			FALSE
7533.27	G2	0					DEFAULT	DEFAULT	1808.98	0.514019	4,0,0,0,935,0,0	0			FALSE
7567.7	G3A	0					DEFAULT	DEFAULT	1843.41	0.168224	4,0,0,0,935,0,0	0			FALSE
7681.94	G3B	0					DEFAULT	DEFAULT	1957.65	0.00934579	4,0,0,0,935,0,0	0			FALSE
7804.11	G4	0					DEFAULT	DEFAULT	2079.82	0.00934579	4,0,0,0,935,0,0	0			FALSE
7598.64	G3A	0						DEFAULT	1843.41	0.230769	1,0,0,5,943,944,945,946,947,927,0,0	0		G3A→2014	FALSE
7480.2	G1	0					DEFAULT	DEFAULT	1721.48	0.0517241	4,0,0,0,942,0,0	0			FALSE
7567.7	G2	0					DEFAULT	DEFAULT	1808.98	0.465517	4,0,0,0,942,0,0	0			FALSE
7602.13	G3A	0					DEFAULT	DEFAULT	1843.41	0.336207	4,0,0,0,942,0,0	0			FALSE
7716.37	G3B	0					DEFAULT	DEFAULT	1957.65	0.12931	4,0,0,0,942,0,0	0			FALSE
7838.54	G4	0					DEFAULT	DEFAULT	2079.82	0.0172414	4,0,0,0,942,0,0	0			FALSE
7797.96	G3B	0						DEFAULT	1957.65	0.598291	1,0,0,6,950,951,952,953,954,955,927,0,0	0		G3B→2014	FALSE
7594.44	G1	0					DEFAULT	DEFAULT	1721.48	0.00826446	4,0,0,0,949,0,0	0			FALSE
7681.94	G2	0					DEFAULT	DEFAULT	1808.98	0.107438	4,0,0,0,949,0,0	0			FALSE
7716.37	G3A	0					DEFAULT	DEFAULT	1843.41	0.289256	4,0,0,0,949,0,0	0			FALSE
7830.62	G3B	0					DEFAULT	DEFAULT	1957.65	0.46281	4,0,0,0,949,0,0	0			FALSE
7952.78	G4	0					DEFAULT	DEFAULT	2079.82	0.123967	4,0,0,0,949,0,0	0			FALSE
8214.48	G5	0					DEFAULT	DEFAULT	2341.52	0.00826446	4,0,0,0,949,0,0	0			FALSE
8084.26	G4	0						DEFAULT	2079.82	0.119658	1,0,0,4,959,960,961,962,927,0,0	0		G4→2014	FALSE
7838.54	G3A	0					DEFAULT	DEFAULT	1843.41	0.0487805	4,0,0,0,956,0,0	0			FALSE
7952.78	G3B	0					DEFAULT	DEFAULT	1957.65	0.195122	4,0,0,0,956,0,0	0			FALSE
8074.95	G4	0					DEFAULT	DEFAULT	2079.82	0.585366	4,0,0,0,956,0,0	0			FALSE
8336.65	G5	0					DEFAULT	DEFAULT	2341.52	0.170732	4,0,0,0,956,0,0	0			FALSE
9851.78	G4	0						DEFAULT	2079.82	0.205357	1,0,0,4,986,993,1000,1007,5,0,0	0		G4→2013	FALSE
7720.81	G3A	0						DEFAULT	1843.41	0.0114943	1,0,0,5,987,988,989,990,991,971,0,0	0		G3A→2014	FALSE
7602.37	G1	0					DEFAULT	DEFAULT	1721.48	0.0517241	4,0,0,0,986,0,0	0			FALSE
7689.87	G2	0					DEFAULT	DEFAULT	1808.98	0.465517	4,0,0,0,986,0,0	0			FALSE
7724.3	G3A	0					DEFAULT	DEFAULT	1843.41	0.336207	4,0,0,0,986,0,0	0			FALSE
7838.54	G3B	0					DEFAULT	DEFAULT	1957.65	0.12931	4,0,0,0,986,0,0	0			FALSE
7960.71	G4	0					DEFAULT	DEFAULT	2079.82	0.0172414	4,0,0,0,986,0,0	0			FALSE
7920.13	G3B	0						DEFAULT	1957.65	0.218391	1,0,0,6,994,995,996,997,998,999,971,0,0	0		G3B→2014	FALSE
7716.61	G1	0					DEFAULT	DEFAULT	1721.48	0.00826446	4,0,0,0,993,0,0	0			FALSE
7804.11	G2	0					DEFAULT	DEFAULT	1808.98	0.107438	4,0,0,0,993,0,0	0			FALSE
7838.54	G3A	0					DEFAULT	DEFAULT	1843.41	0.289256	4,0,0,0,993,0,0	0			FALSE
7952.78	G3B	0					DEFAULT	DEFAULT	1957.65	0.46281	4,0,0,0,993,0,0	0			FALSE
8074.95	G4	0					DEFAULT	DEFAULT	2079.82	0.123967	4,0,0,0,993,0,0	0			FALSE
8336.65	G5	0					DEFAULT	DEFAULT	2341.52	0.00826446	4,0,0,0,993,0,0	0			FALSE
8206.43	G4	0						DEFAULT	2079.82	0.632184	1,0,0,4,1003,1004,1005,1006,971,0,0	0		G4→2014	FALSE
7960.71	G3A	0					DEFAULT	DEFAULT	1843.41	0.0487805	4,0,0,0,1000,0,0	0			FALSE
8074.95	G3B	0					DEFAULT	DEFAULT	1957.65	0.195122	4,0,0,0,1000,0,0	0			FALSE
8197.12	G4	0					DEFAULT	DEFAULT	2079.82	0.585366	4,0,0,0,1000,0,0	0			FALSE
8458.82	G5	0					DEFAULT	DEFAULT	2341.52	0.170732	4,0,0,0,1000,0,0	0			FALSE
20629	G5	0						DEFAULT	2341.52	0.137931	1,0,0,3,1012,1013,1014,971,0,0	0		G5→2014	FALSE
8458.82	G4	0					DEFAULT	DEFAULT	2079.82	0.0666667	4,0,0,0,1007,0,0	0			FALSE
8720.51	G5	0					DEFAULT	DEFAULT	2341.52	0.5	4,0,0,0,1007,0,0	0			FALSE
36241.9	TD	0						DEFAULT	0	0.433333	1,0,0,2,46,47,1007,0,0	0		Probabilidade	FALSE
18260.6	G5	0						DEFAULT	2341.52	0.0267857	1,0,0,4,1037,1044,1051,1682,5,0,0	0		G5→2013	FALSE
8181.83	G3B	0						DEFAULT	1957.65	0.0243902	1,0,0,6,1038,1039,1040,1041,1042,1043,1015,0,0	0		G3B→2014	FALSE
7978.3	G1	0					DEFAULT	DEFAULT	1721.48	0.00826446	4,0,0,0,1037,0,0	0			FALSE
8065.81	G2	0					DEFAULT	DEFAULT	1808.98	0.107438	4,0,0,0,1037,0,0	0			FALSE
8100.24	G3A	0					DEFAULT	DEFAULT	1843.41	0.289256	4,0,0,0,1037,0,0	0			FALSE
8214.48	G3B	0					DEFAULT	DEFAULT	1957.65	0.46281	4,0,0,0,1037,0,0	0			FALSE
8336.65	G4	0					DEFAULT	DEFAULT	2079.82	0.123967	4,0,0,0,1037,0,0	0			FALSE
8598.34	G5	0					DEFAULT	DEFAULT	2341.52	0.00826446	4,0,0,0,1037,0,0	0			FALSE
8468.12	G4	0						DEFAULT	2079.82	0.146341	1,0,0,4,1047,1048,1049,1050,1015,0,0	0		G4→2014	FALSE
8222.4	G3A	0					DEFAULT	DEFAULT	1843.41	0.0487805	4,0,0,0,1044,0,0	0			FALSE
8336.65	G3B	0					DEFAULT	DEFAULT	1957.65	0.195122	4,0,0,0,1044,0,0	0			FALSE
8458.82	G4	0					DEFAULT	DEFAULT	2079.82	0.585366	4,0,0,0,1044,0,0	0			FALSE
8720.51	G5	0					DEFAULT	DEFAULT	2341.52	0.170732	4,0,0,0,1044,0,0	0			FALSE
7950.1	G5	0						DEFAULT	2341.52	0.439024	1,0,0,3,1679,1680,1681,1015,0,0	0		G5→2014	FALSE
7522.58	G2	0						DEFAULT	1808.98	0.00970874	1,0,0,5,1092,1099,1106,1113,1120,6,0,0	0		G2→2013	FALSE
7365.65	G1	0						DEFAULT	1721.48	0.140187	1,0,0,3,1093,1094,1095,1091,0,0	0		G1→2014	FALSE
7331.76	G1	0					DEFAULT	DEFAULT	1721.48	0.625	4,0,0,0,1092,0,0	0			FALSE
7419.26	G2	0					DEFAULT	DEFAULT	1808.98	0.34375	4,0,0,0,1092,0,0	0			FALSE
7453.69	G3A	0					DEFAULT	DEFAULT	1843.41	0.03125	4,0,0,0,1092,0,0	0			FALSE
7490.31	G2	0						DEFAULT	1808.98	0.476636	1,0,0,5,1100,1101,1102,1103,1104,1091,0,0	0		G2→2014	FALSE
7419.26	G1	0					DEFAULT	DEFAULT	1721.48	0.299065	4,0,0,0,1099,0,0	0			FALSE
7506.77	G2	0					DEFAULT	DEFAULT	1808.98	0.514019	4,0,0,0,1099,0,0	0			FALSE
7541.2	G3A	0					DEFAULT	DEFAULT	1843.41	0.168224	4,0,0,0,1099,0,0	0			FALSE
7655.44	G3B	0					DEFAULT	DEFAULT	1957.65	0.00934579	4,0,0,0,1099,0,0	0			FALSE
7777.61	G4	0					DEFAULT	DEFAULT	2079.82	0.00934579	4,0,0,0,1099,0,0	0			FALSE
7572.14	G3A	0						DEFAULT	1843.41	0.317757	1,0,0,5,1107,1108,1109,1110,1111,1091,0,0	0		G3A→2014	FALSE
7453.69	G1	0					DEFAULT	DEFAULT	1721.48	0.0517241	4,0,0,0,1106,0,0	0			FALSE
7541.2	G2	0					DEFAULT	DEFAULT	1808.98	0.465517	4,0,0,0,1106,0,0	0			FALSE
7575.63	G3A	0					DEFAULT	DEFAULT	1843.41	0.336207	4,0,0,0,1106,0,0	0			FALSE
7689.87	G3B	0					DEFAULT	DEFAULT	1957.65	0.12931	4,0,0,0,1106,0,0	0			FALSE
7812.04	G4	0					DEFAULT	DEFAULT	2079.82	0.0172414	4,0,0,0,1106,0,0	0			FALSE
7771.46	G3B	0						DEFAULT	1957.65	0.046729	1,0,0,6,1114,1115,1116,1117,1118,1119,1091,0,0	0		G3B→2014	FALSE
7567.94	G1	0					DEFAULT	DEFAULT	1721.48	0.00826446	4,0,0,0,1113,0,0	0			FALSE
7655.44	G2	0					DEFAULT	DEFAULT	1808.98	0.107438	4,0,0,0,1113,0,0	0			FALSE
7689.87	G3A	0					DEFAULT	DEFAULT	1843.41	0.289256	4,0,0,0,1113,0,0	0			FALSE
7804.11	G3B	0					DEFAULT	DEFAULT	1957.65	0.46281	4,0,0,0,1113,0,0	0			FALSE
7926.28	G4	0					DEFAULT	DEFAULT	2079.82	0.123967	4,0,0,0,1113,0,0	0			FALSE
8187.97	G5	0					DEFAULT	DEFAULT	2341.52	0.00826446	4,0,0,0,1113,0,0	0			FALSE
8057.76	G4	0						DEFAULT	2079.82	0.0186916	1,0,0,4,1123,1124,1125,1126,1091,0,0	0		G4→2014	FALSE
7812.04	G3A	0					DEFAULT	DEFAULT	1843.41	0.0487805	4,0,0,0,1120,0,0	0			FALSE
7926.28	G3B	0					DEFAULT	DEFAULT	1957.65	0.195122	4,0,0,0,1120,0,0	0			FALSE
8048.45	G4	0					DEFAULT	DEFAULT	2079.82	0.585366	4,0,0,0,1120,0,0	0			FALSE
8310.14	G5	0					DEFAULT	DEFAULT	2341.52	0.170732	4,0,0,0,1120,0,0	0			FALSE
7643.3	G3A	0						DEFAULT	1843.41	0.0485437	1,0,0,5,1136,1143,1150,1157,1164,6,0,0	0		G3A→2013	FALSE
7400.08	G1	0						DEFAULT	1721.48	0.017094	1,0,0,3,1137,1138,1139,1135,0,0	0		G1→2014	FALSE
7366.19	G1	0					DEFAULT	DEFAULT	1721.48	0.625	4,0,0,0,1136,0,0	0			FALSE
7453.69	G2	0					DEFAULT	DEFAULT	1808.98	0.34375	4,0,0,0,1136,0,0	0			FALSE
7488.12	G3A	0					DEFAULT	DEFAULT	1843.41	0.03125	4,0,0,0,1136,0,0	0			FALSE
7524.74	G2	0						DEFAULT	1808.98	0.282051	1,0,0,5,1144,1145,1146,1147,1148,1135,0,0	0		G2→2014	FALSE
7453.69	G1	0					DEFAULT	DEFAULT	1721.48	0.299065	4,0,0,0,1143,0,0	0			FALSE
7541.2	G2	0					DEFAULT	DEFAULT	1808.98	0.514019	4,0,0,0,1143,0,0	0			FALSE
7575.63	G3A	0					DEFAULT	DEFAULT	1843.41	0.168224	4,0,0,0,1143,0,0	0			FALSE
7689.87	G3B	0					DEFAULT	DEFAULT	1957.65	0.00934579	4,0,0,0,1143,0,0	0			FALSE
7812.04	G4	0					DEFAULT	DEFAULT	2079.82	0.00934579	4,0,0,0,1143,0,0	0			FALSE
7606.57	G3A	0						DEFAULT	1843.41	0.444444	1,0,0,5,1151,1152,1153,1154,1155,1135,0,0	0		G3A→2014	FALSE
7488.12	G1	0					DEFAULT	DEFAULT	1721.48	0.0517241	4,0,0,0,1150,0,0	0			FALSE
7575.63	G2	0					DEFAULT	DEFAULT	1808.98	0.465517	4,0,0,0,1150,0,0	0			FALSE
7610.05	G3A	0					DEFAULT	DEFAULT	1843.41	0.336207	4,0,0,0,1150,0,0	0			FALSE
7724.3	G3B	0					DEFAULT	DEFAULT	1957.65	0.12931	4,0,0,0,1150,0,0	0			FALSE
7846.47	G4	0					DEFAULT	DEFAULT	2079.82	0.0172414	4,0,0,0,1150,0,0	0			FALSE
7805.89	G3B	0						DEFAULT	1957.65	0.213675	1,0,0,6,1158,1159,1160,1161,1162,1163,1135,0,0	0		G3B→2014	FALSE
7602.37	G1	0					DEFAULT	DEFAULT	1721.48	0.00826446	4,0,0,0,1157,0,0	0			FALSE
7689.87	G2	0					DEFAULT	DEFAULT	1808.98	0.107438	4,0,0,0,1157,0,0	0			FALSE
7724.3	G3A	0					DEFAULT	DEFAULT	1843.41	0.289256	4,0,0,0,1157,0,0	0			FALSE
7838.54	G3B	0					DEFAULT	DEFAULT	1957.65	0.46281	4,0,0,0,1157,0,0	0			FALSE
7960.71	G4	0					DEFAULT	DEFAULT	2079.82	0.123967	4,0,0,0,1157,0,0	0			FALSE
8222.4	G5	0					DEFAULT	DEFAULT	2341.52	0.00826446	4,0,0,0,1157,0,0	0			FALSE
8092.19	G4	0						DEFAULT	2079.82	0.042735	1,0,0,4,1167,1168,1169,1170,1135,0,0	0		G4→2014	FALSE
7846.47	G3A	0					DEFAULT	DEFAULT	1843.41	0.0487805	4,0,0,0,1164,0,0	0			FALSE
7960.71	G3B	0					DEFAULT	DEFAULT	1957.65	0.195122	4,0,0,0,1164,0,0	0			FALSE
8082.88	G4	0					DEFAULT	DEFAULT	2079.82	0.585366	4,0,0,0,1164,0,0	0			FALSE
8344.57	G5	0					DEFAULT	DEFAULT	2341.52	0.170732	4,0,0,0,1164,0,0	0			FALSE
7893.97	G3B	0						DEFAULT	1957.65	0.165049	1,0,0,4,1187,1194,1201,1208,6,0,0	0		G3B→2013	FALSE
7638.98	G2	0						DEFAULT	1808.98	0.0512821	1,0,0,5,1188,1189,1190,1191,1192,1179,0,0	0		G2→2014	FALSE
7567.94	G1	0					DEFAULT	DEFAULT	1721.48	0.299065	4,0,0,0,1187,0,0	0			FALSE
7655.44	G2	0					DEFAULT	DEFAULT	1808.98	0.514019	4,0,0,0,1187,0,0	0			FALSE
7689.87	G3A	0					DEFAULT	DEFAULT	1843.41	0.168224	4,0,0,0,1187,0,0	0			FALSE
7804.11	G3B	0					DEFAULT	DEFAULT	1957.65	0.00934579	4,0,0,0,1187,0,0	0			FALSE
7926.28	G4	0					DEFAULT	DEFAULT	2079.82	0.00934579	4,0,0,0,1187,0,0	0			FALSE
7720.81	G3A	0						DEFAULT	1843.41	0.230769	1,0,0,5,1195,1196,1197,1198,1199,1179,0,0	0		G3A→2014	FALSE
7602.37	G1	0					DEFAULT	DEFAULT	1721.48	0.0517241	4,0,0,0,1194,0,0	0			FALSE
7689.87	G2	0					DEFAULT	DEFAULT	1808.98	0.465517	4,0,0,0,1194,0,0	0			FALSE
7724.3	G3A	0					DEFAULT	DEFAULT	1843.41	0.336207	4,0,0,0,1194,0,0	0			FALSE
7838.54	G3B	0					DEFAULT	DEFAULT	1957.65	0.12931	4,0,0,0,1194,0,0	0			FALSE
7960.71	G4	0					DEFAULT	DEFAULT	2079.82	0.0172414	4,0,0,0,1194,0,0	0			FALSE
7920.13	G3B	0						DEFAULT	1957.65	0.598291	1,0,0,6,1202,1203,1204,1205,1206,1207,1179,0,0	0		G3B→2014	FALSE
7716.61	G1	0					DEFAULT	DEFAULT	1721.48	0.00826446	4,0,0,0,1201,0,0	0			FALSE
7804.11	G2	0					DEFAULT	DEFAULT	1808.98	0.107438	4,0,0,0,1201,0,0	0			FALSE
7838.54	G3A	0					DEFAULT	DEFAULT	1843.41	0.289256	4,0,0,0,1201,0,0	0			FALSE
7952.78	G3B	0					DEFAULT	DEFAULT	1957.65	0.46281	4,0,0,0,1201,0,0	0			FALSE
8074.95	G4	0					DEFAULT	DEFAULT	2079.82	0.123967	4,0,0,0,1201,0,0	0			FALSE
8336.65	G5	0					DEFAULT	DEFAULT	2341.52	0.00826446	4,0,0,0,1201,0,0	0			FALSE
8206.43	G4	0						DEFAULT	2079.82	0.119658	1,0,0,4,1211,1212,1213,1214,1179,0,0	0		G4→2014	FALSE
7960.71	G3A	0					DEFAULT	DEFAULT	1843.41	0.0487805	4,0,0,0,1208,0,0	0			FALSE
8074.95	G3B	0					DEFAULT	DEFAULT	1957.65	0.195122	4,0,0,0,1208,0,0	0			FALSE
8197.12	G4	0					DEFAULT	DEFAULT	2079.82	0.585366	4,0,0,0,1208,0,0	0			FALSE
8458.82	G5	0					DEFAULT	DEFAULT	2341.52	0.170732	4,0,0,0,1208,0,0	0			FALSE
9973.95	G4	0						DEFAULT	2079.82	0.563107	1,0,0,4,1238,1245,1252,1259,6,0,0	0		G3B→2013	FALSE
7842.98	G3A	0						DEFAULT	1843.41	0.0114943	1,0,0,5,1239,1240,1241,1242,1243,1223,0,0	0		G3A→2014	FALSE
7724.53	G1	0					DEFAULT	DEFAULT	1721.48	0.0517241	4,0,0,0,1238,0,0	0			FALSE
7812.04	G2	0					DEFAULT	DEFAULT	1808.98	0.465517	4,0,0,0,1238,0,0	0			FALSE
7846.47	G3A	0					DEFAULT	DEFAULT	1843.41	0.336207	4,0,0,0,1238,0,0	0			FALSE
7960.71	G3B	0					DEFAULT	DEFAULT	1957.65	0.12931	4,0,0,0,1238,0,0	0			FALSE
8082.88	G4	0					DEFAULT	DEFAULT	2079.82	0.0172414	4,0,0,0,1238,0,0	0			FALSE
8042.3	G3B	0						DEFAULT	1957.65	0.218391	1,0,0,6,1246,1247,1248,1249,1250,1251,1223,0,0	0		G3B→2014	FALSE
7838.78	G1	0					DEFAULT	DEFAULT	1721.48	0.00826446	4,0,0,0,1245,0,0	0			FALSE
7926.28	G2	0					DEFAULT	DEFAULT	1808.98	0.107438	4,0,0,0,1245,0,0	0			FALSE
7960.71	G3A	0					DEFAULT	DEFAULT	1843.41	0.289256	4,0,0,0,1245,0,0	0			FALSE
8074.95	G3B	0					DEFAULT	DEFAULT	1957.65	0.46281	4,0,0,0,1245,0,0	0			FALSE
8197.12	G4	0					DEFAULT	DEFAULT	2079.82	0.123967	4,0,0,0,1245,0,0	0			FALSE
8458.82	G5	0					DEFAULT	DEFAULT	2341.52	0.00826446	4,0,0,0,1245,0,0	0			FALSE
8328.6	G4	0						DEFAULT	2079.82	0.632184	1,0,0,4,1255,1256,1257,1258,1223,0,0	0		G4→2014	FALSE
8082.88	G3A	0					DEFAULT	DEFAULT	1843.41	0.0487805	4,0,0,0,1252,0,0	0			FALSE
8197.12	G3B	0					DEFAULT	DEFAULT	1957.65	0.195122	4,0,0,0,1252,0,0	0			FALSE
8319.29	G4	0					DEFAULT	DEFAULT	2079.82	0.585366	4,0,0,0,1252,0,0	0			FALSE
8580.98	G5	0					DEFAULT	DEFAULT	2341.52	0.170732	4,0,0,0,1252,0,0	0			FALSE
20751.2	G5	0						DEFAULT	2341.52	0.137931	1,0,0,3,1264,1265,1266,1223,0,0	0		G5→2014	FALSE
8580.98	G4	0					DEFAULT	DEFAULT	2079.82	0.0666667	4,0,0,0,1259,0,0	0			FALSE
8842.68	G5	0					DEFAULT	DEFAULT	2341.52	0.5	4,0,0,0,1259,0,0	0			FALSE
36364.1	TD	0						DEFAULT	0	0.433333	1,0,0,2,31,37,1259,0,0	0		Probabilidade	FALSE
18382.8	G5	0						DEFAULT	2341.52	0.213592	1,0,0,4,1289,1296,1303,1311,6,0,0	0		G3B→2013	FALSE
8303.99	G3B	0						DEFAULT	1957.65	0.0243902	1,0,0,6,1290,1291,1292,1293,1294,1295,1267,0,0	0		G3B→2014	FALSE
8100.47	G1	0					DEFAULT	DEFAULT	1721.48	0.00826446	4,0,0,0,1289,0,0	0			FALSE
8187.97	G2	0					DEFAULT	DEFAULT	1808.98	0.107438	4,0,0,0,1289,0,0	0			FALSE
8222.4	G3A	0					DEFAULT	DEFAULT	1843.41	0.289256	4,0,0,0,1289,0,0	0			FALSE
8336.65	G3B	0					DEFAULT	DEFAULT	1957.65	0.46281	4,0,0,0,1289,0,0	0			FALSE
8458.82	G4	0					DEFAULT	DEFAULT	2079.82	0.123967	4,0,0,0,1289,0,0	0			FALSE
8720.51	G5	0					DEFAULT	DEFAULT	2341.52	0.00826446	4,0,0,0,1289,0,0	0			FALSE
8590.29	G4	0						DEFAULT	2079.82	0.146341	1,0,0,4,1299,1300,1301,1302,1267,0,0	0		G4→2014	FALSE
8344.57	G3A	0					DEFAULT	DEFAULT	1843.41	0.0487805	4,0,0,0,1296,0,0	0			FALSE
8458.82	G3B	0					DEFAULT	DEFAULT	1957.65	0.195122	4,0,0,0,1296,0,0	0			FALSE
8580.98	G4	0					DEFAULT	DEFAULT	2079.82	0.585366	4,0,0,0,1296,0,0	0			FALSE
8842.68	G5	0					DEFAULT	DEFAULT	2341.52	0.170732	4,0,0,0,1296,0,0	0			FALSE
8072.27	G5	0						DEFAULT	2341.52	0.439024	1,0,0,3,1308,1309,1310,1267,0,0	0		G5→2014	FALSE
8842.68	G4	0					DEFAULT	DEFAULT	2079.82	0.0666667	4,0,0,0,1303,0,0	0			FALSE
9104.37	G5	0					DEFAULT	DEFAULT	2341.52	0.5	4,0,0,0,1303,0,0	0			FALSE
6762.86	TD	0					DEFAULT	DEFAULT	0	0.433333	4,0,0,0,1303,0,0	0			FALSE
34284.2	TD	0						DEFAULT	0	0.390244	1,0,0,2,24,25,1267,0,0	0		Probabilidade	FALSE
8155.67	G3B	0						DEFAULT	1957.65	0.0192308	1,0,0,4,1445,1452,1459,1466,7,0,0	0		G3B→2013	FALSE
7900.68	G2	0						DEFAULT	1808.98	0.0512821	1,0,0,5,1446,1447,1448,1449,1450,1437,0,0	0		G2→2014	FALSE
7829.63	G1	0					DEFAULT	DEFAULT	1721.48	0.299065	4,0,0,0,1445,0,0	0			FALSE
7917.13	G2	0					DEFAULT	DEFAULT	1808.98	0.514019	4,0,0,0,1445,0,0	0			FALSE
7951.56	G3A	0					DEFAULT	DEFAULT	1843.41	0.168224	4,0,0,0,1445,0,0	0			FALSE
8065.81	G3B	0					DEFAULT	DEFAULT	1957.65	0.00934579	4,0,0,0,1445,0,0	0			FALSE
8187.97	G4	0					DEFAULT	DEFAULT	2079.82	0.00934579	4,0,0,0,1445,0,0	0			FALSE
7982.51	G3A	0						DEFAULT	1843.41	0.230769	1,0,0,5,1453,1454,1455,1456,1457,1437,0,0	0		G3A→2014	FALSE
7864.06	G1	0					DEFAULT	DEFAULT	1721.48	0.0517241	4,0,0,0,1452,0,0	0			FALSE
7951.56	G2	0					DEFAULT	DEFAULT	1808.98	0.465517	4,0,0,0,1452,0,0	0			FALSE
7985.99	G3A	0					DEFAULT	DEFAULT	1843.41	0.336207	4,0,0,0,1452,0,0	0			FALSE
8100.24	G3B	0					DEFAULT	DEFAULT	1957.65	0.12931	4,0,0,0,1452,0,0	0			FALSE
8222.4	G4	0					DEFAULT	DEFAULT	2079.82	0.0172414	4,0,0,0,1452,0,0	0			FALSE
8181.83	G3B	0						DEFAULT	1957.65	0.598291	1,0,0,6,1460,1461,1462,1463,1464,1465,1437,0,0	0		G3B→2014	FALSE
7978.3	G1	0					DEFAULT	DEFAULT	1721.48	0.00826446	4,0,0,0,1459,0,0	0			FALSE
8065.81	G2	0					DEFAULT	DEFAULT	1808.98	0.107438	4,0,0,0,1459,0,0	0			FALSE
8100.24	G3A	0					DEFAULT	DEFAULT	1843.41	0.289256	4,0,0,0,1459,0,0	0			FALSE
8214.48	G3B	0					DEFAULT	DEFAULT	1957.65	0.46281	4,0,0,0,1459,0,0	0			FALSE
8336.65	G4	0					DEFAULT	DEFAULT	2079.82	0.123967	4,0,0,0,1459,0,0	0			FALSE
8598.34	G5	0					DEFAULT	DEFAULT	2341.52	0.00826446	4,0,0,0,1459,0,0	0			FALSE
8468.12	G4	0						DEFAULT	2079.82	0.119658	1,0,0,4,1469,1470,1471,1472,1437,0,0	0		G4→2014	FALSE
8222.4	G3A	0					DEFAULT	DEFAULT	1843.41	0.0487805	4,0,0,0,1466,0,0	0			FALSE
8336.65	G3B	0					DEFAULT	DEFAULT	1957.65	0.195122	4,0,0,0,1466,0,0	0			FALSE
8458.82	G4	0					DEFAULT	DEFAULT	2079.82	0.585366	4,0,0,0,1466,0,0	0			FALSE
8720.51	G5	0					DEFAULT	DEFAULT	2341.52	0.170732	4,0,0,0,1466,0,0	0			FALSE
10235.6	G4	0						DEFAULT	2079.82	0.0576923	1,0,0,4,1496,1503,1510,1517,7,0,0	0		G4→2013	FALSE
8104.68	G3A	0						DEFAULT	1843.41	0.0114943	1,0,0,5,1497,1498,1499,1500,1501,1481,0,0	0		G3A→2014	FALSE
7986.23	G1	0					DEFAULT	DEFAULT	1721.48	0.0517241	4,0,0,0,1496,0,0	0			FALSE
8073.73	G2	0					DEFAULT	DEFAULT	1808.98	0.465517	4,0,0,0,1496,0,0	0			FALSE
8108.16	G3A	0					DEFAULT	DEFAULT	1843.41	0.336207	4,0,0,0,1496,0,0	0			FALSE
8222.4	G3B	0					DEFAULT	DEFAULT	1957.65	0.12931	4,0,0,0,1496,0,0	0			FALSE
8344.57	G4	0					DEFAULT	DEFAULT	2079.82	0.0172414	4,0,0,0,1496,0,0	0			FALSE
8303.99	G3B	0						DEFAULT	1957.65	0.218391	1,0,0,6,1504,1505,1506,1507,1508,1509,1481,0,0	0		G3B→2014	FALSE
8100.47	G1	0					DEFAULT	DEFAULT	1721.48	0.00826446	4,0,0,0,1503,0,0	0			FALSE
8187.97	G2	0					DEFAULT	DEFAULT	1808.98	0.107438	4,0,0,0,1503,0,0	0			FALSE
8222.4	G3A	0					DEFAULT	DEFAULT	1843.41	0.289256	4,0,0,0,1503,0,0	0			FALSE
8336.65	G3B	0					DEFAULT	DEFAULT	1957.65	0.46281	4,0,0,0,1503,0,0	0			FALSE
8458.82	G4	0					DEFAULT	DEFAULT	2079.82	0.123967	4,0,0,0,1503,0,0	0			FALSE
8720.51	G5	0					DEFAULT	DEFAULT	2341.52	0.00826446	4,0,0,0,1503,0,0	0			FALSE
8590.29	G4	0						DEFAULT	2079.82	0.632184	1,0,0,4,1513,1514,1515,1516,1481,0,0	0		G4→2014	FALSE
8344.57	G3A	0					DEFAULT	DEFAULT	1843.41	0.0487805	4,0,0,0,1510,0,0	0			FALSE
8458.82	G3B	0					DEFAULT	DEFAULT	1957.65	0.195122	4,0,0,0,1510,0,0	0			FALSE
8580.98	G4	0					DEFAULT	DEFAULT	2079.82	0.585366	4,0,0,0,1510,0,0	0			FALSE
8842.68	G5	0					DEFAULT	DEFAULT	2341.52	0.170732	4,0,0,0,1510,0,0	0			FALSE
21012.9	G5	0						DEFAULT	2341.52	0.137931	1,0,0,3,1522,1523,1524,1481,0,0	0		G5→2014	FALSE
8842.68	G4	0					DEFAULT	DEFAULT	2079.82	0.0666667	4,0,0,0,1517,0,0	0			FALSE
9104.37	G5	0					DEFAULT	DEFAULT	2341.52	0.5	4,0,0,0,1517,0,0	0			FALSE
36625.8	TD	0						DEFAULT	0	0.433333	1,0,0,2,19,23,1517,0,0	0		Probabilidade	FALSE
18644.5	G5	0						DEFAULT	2341.52	0.288462	1,0,0,4,1547,1554,1561,1569,7,0,0	0		G5→2013	FALSE
8565.69	G3B	0						DEFAULT	1957.65	0.0243902	1,0,0,6,1548,1549,1550,1551,1552,1553,1525,0,0	0		G3B→2014	FALSE
8362.17	G1	0					DEFAULT	DEFAULT	1721.48	0.00826446	4,0,0,0,1547,0,0	0			FALSE
8449.67	G2	0					DEFAULT	DEFAULT	1808.98	0.107438	4,0,0,0,1547,0,0	0			FALSE
8484.1	G3A	0					DEFAULT	DEFAULT	1843.41	0.289256	4,0,0,0,1547,0,0	0			FALSE
8598.34	G3B	0					DEFAULT	DEFAULT	1957.65	0.46281	4,0,0,0,1547,0,0	0			FALSE
8720.51	G4	0					DEFAULT	DEFAULT	2079.82	0.123967	4,0,0,0,1547,0,0	0			FALSE
8982.2	G5	0					DEFAULT	DEFAULT	2341.52	0.00826446	4,0,0,0,1547,0,0	0			FALSE
8851.99	G4	0						DEFAULT	2079.82	0.146341	1,0,0,4,1557,1558,1559,1560,1525,0,0	0		G4→2014	FALSE
8606.27	G3A	0					DEFAULT	DEFAULT	1843.41	0.0487805	4,0,0,0,1554,0,0	0			FALSE
8720.51	G3B	0					DEFAULT	DEFAULT	1957.65	0.195122	4,0,0,0,1554,0,0	0			FALSE
8842.68	G4	0					DEFAULT	DEFAULT	2079.82	0.585366	4,0,0,0,1554,0,0	0			FALSE
9104.37	G5	0					DEFAULT	DEFAULT	2341.52	0.170732	4,0,0,0,1554,0,0	0			FALSE
8333.96	G5	0						DEFAULT	2341.52	0.439024	1,0,0,3,1566,1567,1568,1525,0,0	0		G5→2014	FALSE
9104.37	G4	0					DEFAULT	DEFAULT	2079.82	0.0666667	4,0,0,0,1561,0,0	0			FALSE
9366.07	G5	0					DEFAULT	DEFAULT	2341.52	0.5	4,0,0,0,1561,0,0	0			FALSE
7024.55	TD	0					DEFAULT	DEFAULT	0	0.433333	4,0,0,0,1561,0,0	0			FALSE
34545.9	TD	0						DEFAULT	0	0.390244	1,0,0,2,13,18,1525,0,0	0		Probabilidade	FALSE
32204.4	TD	0						DEFAULT	0	0.634615	1,0,0,2,11,12,7,0,0	0		Probabilidade	FALSE
8571.84	G4	0					DEFAULT	DEFAULT	2079.82	0.0666667	4,0,0,0,547,0,0	0			FALSE
8833.53	G5	0					DEFAULT	DEFAULT	2341.52	0.5	4,0,0,0,547,0,0	0			FALSE
6492.01	TD	0					DEFAULT	DEFAULT	0	0.433333	4,0,0,0,547,0,0	0			FALSE
34013.4	TD	0						DEFAULT	0	0.390244	1,0,0,2,50,52,511,0,0	0		Probabilidade	FALSE
8720.51	G4	0					DEFAULT	DEFAULT	2079.82	0.0666667	4,0,0,0,1051,0,0	0			FALSE
8982.2	G5	0					DEFAULT	DEFAULT	2341.52	0.5	4,0,0,0,1051,0,0	0			FALSE
6640.69	TD	0					DEFAULT	DEFAULT	0	0.433333	4,0,0,0,1051,0,0	0			FALSE
34162.1	TD	0						DEFAULT	0	0.390244	1,0,0,2,44,45,1015,0,0	0		Probabilidade	FALSE

## Sheet: Tabela de decisão
	Sugestão de política do PrecisionTree - Tabela de decisão
	Executado por: CM
	Data: quinta-feira, 28 de fevereiro de 2019 22:19:12
	Modelo: Árvore de decisão 'Pré-diálise' em [Simulação Estágios da DRC (modelo simulado).xlsx]Planilha1
	Nó inicial: 'Custo estimado 2011-2014' (D230)
	Decisão	Escolha ótima	Probabilidade de chegada	Benefício da escolha correta (Melhor - Pior)	Benefício da escolha correta (Melhor - Segunda melhor)
	'Custo estimado 2011-2014' (D230)	G1	1	-19703.3	-329.951
	'Custo estimado 2011-2014' (D230)	G2	1	-19373.4	329.951
	'Custo estimado 2011-2014' (D230)	G3A	1	-19365	338.346
	'Custo estimado 2011-2014' (D230)	G3B	1	-18391.2	1312.14
	'Custo estimado 2011-2014' (D230)	G4	1	-15485.2	4218.14
	'Custo estimado 2011-2014' (D230)	G5	1	0	19703.3

## Sheet: Árvore ótima
Árvore de decisão ótima
Executado por: CM
Modelo: Árvore de decisão 'Pré-diálise' em [Simulação Estágios da DRC (modelo simulado).xlsx]Planilha1
Nó inicial: 'Custo estimado 2011-2014' (D230)
				0.625	0.10989
				1721.48	6885.92
			0.428571	G1→2014
			1721.48	6919.81
				0.34375	0.0604396
				1808.98	6973.42
				0.03125	0.00549451
				1843.41	7007.85
		0.410256	G1→2013
		1721.48	7003.75
				0.299065	0.059594
				1721.48	6973.42
			0.485714	G2→2014
			1808.98	7044.46
				0.514019	0.102427
				1808.98	7060.92
				0.168224	0.0335216
				1843.41	7095.35
				0.00934579	0.00186231
				1957.65	7209.59
				0.00934579	0.00186231
				2079.82	7331.76
				0.0517241	0.00121258
				1721.48	7007.85
			0.0571429	G3A→2014
			1843.41	7126.29
				0.465517	0.0109132
				1808.98	7095.35
				0.336207	0.00788177
				1843.41	7129.78
				0.12931	0.00303145
				1957.65	7244.02
				0.0172414	0.000404194
				2079.82	7366.19
				0.00826446	9.68728e-05
				1721.48	7122.09
			0.0285714	G3B→2014
			1957.65	7325.61
				0.107438	0.00125935
				1808.98	7209.59
				0.289256	0.00339055
				1843.41	7244.02
				0.46281	0.00542488
				1957.65	7358.27
				0.123967	0.00145309
				2079.82	7480.43
				0.00826446	9.68728e-05
				2341.52	7742.13
	TRUE	G1→2012
	1721.48	7110.78
				0.625	0.0426851
				1721.48	6973.42
			0.140187	G1→2014
			1721.48	7007.31
				0.34375	0.0234768
				1808.98	7060.92
				0.03125	0.00213426
				1843.41	7095.35
		0.487179	G2→2013
		1808.98	7164.24
				0.299065	0.0694451
				1721.48	7060.92
			0.476636	G2→2014
			1808.98	7131.97
				0.514019	0.119359
				1808.98	7148.42
				0.168224	0.0390629
				1843.41	7182.85
				0.00934579	0.00217016
				1957.65	7297.1
				0.00934579	0.00217016
				2079.82	7419.26
				0.0517241	0.00800714
				1721.48	7095.35
			0.317757	G3A→2014
			1843.41	7213.8
				0.465517	0.0720643
				1808.98	7182.85
				0.336207	0.0520464
				1843.41	7217.28
				0.12931	0.0200178
				1957.65	7331.53
				0.0172414	0.00266905
				2079.82	7453.69
				0.00826446	0.000188144
				1721.48	7209.59
			0.046729	G3B→2014
			1957.65	7413.12
				0.107438	0.00244587
				1808.98	7297.1
				0.289256	0.00658503
				1843.41	7331.53
				0.46281	0.0105361
				1957.65	7445.77
				0.123967	0.00282216
				2079.82	7567.94
				0.00826446	0.000188144
				2341.52	7829.63
			0.0186916	G4→2014
			2079.82	7699.42
				0.0487805	0.000444203
				1843.41	7453.69
				0.195122	0.00177681
				1957.65	7567.94
				0.585366	0.00533043
				2079.82	7690.11
				0.170732	0.00155471
				2341.52	7951.8
				0.625	0.00109577
				1721.48	7007.85
			0.017094	G1→2014
			1721.48	7041.74
				0.34375	0.000602674
				1808.98	7095.35
				0.03125	5.47885e-05
				1843.41	7129.78
		0.102564	G3A→2013
		1843.41	7284.96
				0.299065	0.00865147
				1721.48	7095.35
			0.282051	G2→2014
			1808.98	7166.4
				0.514019	0.0148697
				1808.98	7182.85
				0.168224	0.00486645
				1843.41	7217.28
				0.00934579	0.000270358
				1957.65	7331.53
				0.00934579	0.000270358
				2079.82	7453.69
				0.0517241	0.0023578
				1721.48	7129.78
			0.444444	G3A→2014
			1843.41	7248.23
				0.465517	0.0212202
				1808.98	7217.28
				0.336207	0.0153257
				1843.41	7251.71
				0.12931	0.00589449
				1957.65	7365.95
				0.0172414	0.000785932
				2079.82	7488.12
				0.00826446	0.000181119
				1721.48	7244.02
			0.213675	G3B→2014
			1957.65	7447.54
				0.107438	0.00235455
				1808.98	7331.53
				0.289256	0.00633917
				1843.41	7365.95
				0.46281	0.0101427
				1957.65	7480.2
				0.123967	0.00271679
				2079.82	7602.37
				0.00826446	0.000181119
				2341.52	7864.06
			0.042735	G4→2014
			2079.82	7733.84
				0.0487805	0.000213809
				1843.41	7488.12
				0.195122	0.000855235
				1957.65	7602.37
				0.585366	0.00256571
				2079.82	7724.53
				0.170732	0.000748331
				2341.52	7986.23
	Custo estimado 2011-2014
	7110.78

## Sheet: G1
	Perfil de risco - Gráfico de probabilidade
	Executado por: CM
	Modelo: Árvore de decisão 'Pré-diálise' em [Simulação Estágios da DRC (modelo simulado).xlsx]Planilha1
	Análise: Caminho ótimo começando no nó 'G1→2012' (E112)
	Dados do gráfico
		Caminho ótimo
		Valor	Probabilidade
	1	6885.92	0.10989
	2	6973.42	0.162719
	3	7007.85	0.00780286
	4	7060.92	0.195349
	5	7095.35	0.0638304
	6	7122.09	9.68728e-05
	7	7129.78	0.0102944
	8	7148.42	0.119359
	9	7182.85	0.125997
	10	7209.59	0.0033098
	11	7217.28	0.078133
	12	7244.02	0.00660312
	13	7251.71	0.0153257
	14	7297.1	0.00461603
	15	7331.53	0.0292278
	16	7331.76	0.00186231
	17	7358.27	0.00542488
	18	7365.95	0.0122337
	19	7366.19	0.000404194
	20	7419.26	0.00217016
	21	7445.77	0.0105361
	22	7453.69	0.00338361
	23	7480.2	0.0101427
	24	7480.43	0.00145309
	25	7488.12	0.000999741
	26	7567.94	0.00459897
	27	7602.37	0.00357202
	28	7690.11	0.00533043
	29	7724.53	0.00256571
	30	7742.13	9.68728e-05
	31	7829.63	0.000188144
	32	7864.06	0.000181119
	33	7951.8	0.00155471
	34	7986.23	0.000748331

## Sheet: Gráfico cumulativo
	Perfil de risco - Gráfico cumulativo
	Executado por: CM
	Modelo: Árvore de decisão 'Pré-diálise' em [Simulação Estágios da DRC (modelo simulado).xlsx]Planilha1
	Análise: Caminho ótimo começando no nó 'G1→2012' (E112)
	Dados do gráfico
		Caminho ótimo
		Valor	Probabilidade
	1	-1e+300	0
	2	6885.92	0
	3	6885.92	0.10989
	4	6973.42	0.10989
	5	6973.42	0.272609
	6	7007.85	0.272609
	7	7007.85	0.280412
	8	7060.92	0.280412
	9	7060.92	0.475761
	10	7095.35	0.475761
	11	7095.35	0.539591
	12	7122.09	0.539591
	13	7122.09	0.539688
	14	7129.78	0.539688
	15	7129.78	0.549982
	16	7148.42	0.549982
	17	7148.42	0.669341
	18	7182.85	0.669341
	19	7182.85	0.795338
	20	7209.59	0.795338
	21	7209.59	0.798648
	22	7217.28	0.798648
	23	7217.28	0.876781
	24	7244.02	0.876781
	25	7244.02	0.883384
	26	7251.71	0.883384
	27	7251.71	0.89871
	28	7297.1	0.89871
	29	7297.1	0.903326
	30	7331.53	0.903326
	31	7331.53	0.932553
	32	7331.76	0.932553
	33	7331.76	0.934416
	34	7358.27	0.934416
	35	7358.27	0.939841
	36	7365.95	0.939841
	37	7365.95	0.952074
	38	7366.19	0.952074
	39	7366.19	0.952478
	40	7419.26	0.952478
	41	7419.26	0.954649
	42	7445.77	0.954649
	43	7445.77	0.965185
	44	7453.69	0.965185
	45	7453.69	0.968568
	46	7480.2	0.968568
	47	7480.2	0.978711
	48	7480.43	0.978711
	49	7480.43	0.980164
	50	7488.12	0.980164
	51	7488.12	0.981164
	52	7567.94	0.981164
	53	7567.94	0.985763
	54	7602.37	0.985763
	55	7602.37	0.989335
	56	7690.11	0.989335
	57	7690.11	0.994665
	58	7724.53	0.994665
	59	7724.53	0.997231
	60	7742.13	0.997231
	61	7742.13	0.997328
	62	7829.63	0.997328
	63	7829.63	0.997516
	64	7864.06	0.997516
	65	7864.06	0.997697
	66	7951.8	0.997697
	67	7951.8	0.999252
	68	7986.23	0.999252
	69	7986.23	1
	70	1e+300	1

## Sheet: Resumo estatístico
	Perfil de risco - Resumo estatístico
	Executado por: CM
	Modelo: Árvore de decisão 'Pré-diálise' em [Simulação Estágios da DRC (modelo simulado).xlsx]Planilha1
	Análise: Caminho ótimo começando no nó 'G1→2012' (E112)
	Estatísticas	Caminho ótimo
	Média	7110.78
	Mínimo	6885.92
	Máximo	7986.23
	Modo	7060.92
	Desvio padrão	155.601
	Distorção	1.19153
	Curtose	6.25578

## Sheet: G2
	Perfil de risco - Gráfico de probabilidade
	Executado por: CM
	Modelo: Árvore de decisão 'Pré-diálise' em [Simulação Estágios da DRC (modelo simulado).xlsx]Planilha1
	Análise: Caminho ótimo começando no nó 'G2→2012' (E280)
	Dados do gráfico
		Caminho ótimo
		Valor	Probabilidade
	1	6492.01	0.00176152
	2	6973.42	0.0421627
	3	7060.92	0.0841841
	4	7095.35	0.00573894
	5	7148.42	0.122304
	6	7182.85	0.052842
	7	7209.59	3.71682e-05
	8	7217.28	0.00999377
	9	7235.93	0.10662
	10	7270.36	0.142224
	11	7297.1	0.00264384
	12	7304.78	0.121853
	13	7331.53	0.00398192
	14	7339.21	0.0442742
	15	7384.6	0.00632004
	16	7419.03	0.0410179
	17	7419.26	0.000714533
	18	7445.77	0.00249347
	19	7453.46	0.0418072
	20	7453.69	0.000166091
	21	7506.77	0.00193855
	22	7533.27	0.0148081
	23	7541.2	0.00366111
	24	7567.7	0.0462094
	25	7567.94	0.000590947
	26	7575.63	0.0029597
	27	7655.44	0.00458259
	28	7681.94	0.0230746
	29	7689.87	0.0123345
	30	7777.61	0.00476154
	31	7804.11	0.00999808
	32	7812.04	0.00798679
	33	7829.63	3.90346e-05
	34	7917.13	0.000192327
	35	7926.28	0.00862265
	36	7951.56	0.000588557
	37	8039.3	0.00138878
	38	8048.45	0.00685294
	39	8065.81	0.000516565
	40	8073.73	0.00222794
	41	8187.97	0.00202827
	42	8310.14	0.00296224
	43	8449.67	1.86641e-06
	44	8571.84	0.00177949
	45	8833.53	0.00203252
	46	34057.3	0.00341102
	47	36137.1	0.00104487
	48	39246.7	0.000202349
	49	41326.5	6.19838e-05

[truncated: 17 more sheets: Gráfico cumulativo (2), Resumo estatístico (2), G3A, Gráfico cumulativo (3), Resumo estatístico (3), G3B, Gráfico cumulativo (4), Resumo estatístico (4), G4, Gráfico cumulativo (5), Resumo estatístico (5), G5, Gráfico cumulativo (6), Resumo estatístico (6), GLOBAL, Gráfico cumulativo (7), Resumo estatístico (7)]
